# Supplementary material for: Alternative ecological strategies lead to avian brain size bimodality in variable habitats
Source: Nat Commun. 2019 Aug 23;10:3818. doi: 10.1038/s41467-019-11757-x (PMC6707158; doi:10.1038/s41467-019-11757-x)
Supplement: Supplementary file 7 — Supplementary Data 3 [file 41467_2019_11757_MOESM7_ESM.zip]

Archive with 1 entries (1 files):
- Supplementary Data 3.Rdata
