# Supplementary material for: Alternative ecological strategies lead to avian brain size bimodality in variable habitats
Source: Nat Commun. 2019 Aug 23;10:3818. doi: 10.1038/s41467-019-11757-x (PMC6707158; doi:10.1038/s41467-019-11757-x)
Supplement: Supplementary file 8 — Source Data [file 41467_2019_11757_MOESM8_ESM.xlsx]

## Sheet: Fig1
RelativeBrainSize.PGLSresiduals	PC1min	PC1max
-0.0999582	0.0461769	1.74757
-0.00441238	0.0255148	1.28864
-0.0576259	-1.54363	1.87783
-0.103119	-0.412247	0.775004
0.22094	0.220515	1.7365
0.273171	0.784476	1.39298
0.17905	1.0313	1.79892
0.440637	0.270854	1.87783
0.146707	1.0954	1.84925
0.0503393	-0.0159702	1.79959
0.3733	0.279565	1.3769
-0.295364	-0.0159702	1.56809
0.0623702	1.00846	1.00846
0.107371	1.1746	1.1746
0.178406	0.887362	1.78082
0.224633	1.72822	1.73063
0.502809	1.44357	1.54421
0.562682	1.60928	1.66152
0.667066	1.67851	1.79864
0.453009	0.412613	1.2189
0.393704	1.28676	1.29399
0.496616	0.30115	1.2759
0.533448	1.13659	1.4337
0.511026	0.987851	1.74757
0.485006	1.05932	1.8407
0.58331	0.784476	1.8407
0.422126	1.33619	1.67763
0.414895	0.80993	0.856103
0.495897	-0.248225	0.657961
0.525625	0.221934	0.657961
0.412808	0.737715	1.6909
0.476185	0.723572	1.6909
0.295371	1.13057	1.29878
0.464018	1.81945	1.88833
0.29277	0.528498	1.46081
0.328396	1.13038	1.79892
0.399035	0.111993	0.648451
0.298749	0.0284474	0.851915
0.469297	1.37916	1.65899
0.410544	1.33246	1.79864
0.483857	0.47329	1.32983
0.347549	-0.165128	0.97073
0.391285	0.40341	1.8407
0.393927	0.75234	1.57149
0.351959	0.934812	1.58495
0.486084	0.149701	1.62332
0.518988	0.537745	1.74142
0.541903	1.19318	1.37387
0.237591	1.36622	1.77429
0.403566	1.52752	1.53436
0.374328	1.37084	1.58357
0.39987	1.36622	1.4801
0.410428	1.4285	1.53436
0.422605	1.33246	1.78082
0.410866	1.34768	1.44085
0.450047	-0.505711	0.785362
0.455513	1.33356	1.8489
0.415766	0.934812	1.74142
0.560962	0.338944	0.75623
0.43424	1.41475	1.73803
0.281893	0.353113	1.75529
0.570998	0.189651	0.537714
0.412176	0.130536	1.87783
0.459718	0.721824	1.74142
0.257407	0.0310596	1.76839
0.0306972	0.676803	1.74142
0.0986014	-0.0159702	1.6909
0.0974768	-0.00081338	1.7209
-0.119155	-0.00688726	1.87783
0.302388	-1.04848	0.763615
0.301653	0.276982	1.79892
0.235488	0.355999	1.8407
0.21638	0.302818	1.79413
0.232209	0.888409	1.8407
0.216023	-0.412247	1.09787
0.119934	0.286232	1.8407
0.201455	-0.00081338	1.69483
0.182575	1.49335	1.49335
0.188926	0.629316	1.3564
0.249693	1.13801	1.54115
0.228839	0.654502	1.8407
0.153368	1.33246	1.78082
0.146728	1.36622	1.77429
0.224406	-0.0276778	1.7656
0.357177	0.276653	1.74757
0.514816	0.0373983	0.694222
0.534393	0.358369	0.801918
-0.115007	0.286556	1.1839
0.192035	0.106236	1.8407
0.398514	0.0134293	1.1746
-0.0610907	0.454142	1.50616
0.085619	-0.0159702	1.84925
-0.0360706	1.33619	1.70319
-0.00098595	0.297965	0.297965
0.233847	-0.00951614	1.76839
0.276941	0.0133713	1.7209
0.176683	0.341596	1.8407
0.364335	0.106236	1.8407
0.172458	1.33619	1.66911
0.126225	-0.0159702	1.77118
0.207972	0.256114	1.84925
0.250434	0.26429	1.8407
0.245464	1.32708	1.8489
0.320823	1.32708	1.8489
0.346542	1.48472	1.78222
0.231685	0.151262	1.50616
0.284558	0.629316	1.52361
0.182691	-0.562195	0.403983
0.110476	0.590447	1.84925
-0.024005	0.360161	0.431492
-0.164198	1.33246	1.83437
-0.0864918	0.109018	1.78981
-0.0739271	0.987427	1.32482
-0.0652144	1.48472	1.78222
-0.0575191	1.71161	1.79961
-0.0422631	1.33246	1.78082
-0.0239416	0.0481748	1.8489
-0.0659387	0.43925	1.84018
-0.105403	1.45072	1.66911
-0.168539	1.48472	1.78222
-0.139646	1.50027	1.53269
-0.0613659	-0.18074	1.80342
-0.00266809	1.33246	1.79864
-0.103568	1.19318	1.50817
-0.109583	0.339525	1.8407
-0.0823844	0.786044	1.8407
-0.123006	1.01933	1.69483
-0.0981903	1.37821	1.78082
-0.0606456	1.33246	1.79961
-0.0616335	1.6877	1.79864
-0.061187	1.32708	1.8489
0.0141115	1.72822	1.73063
-0.0794633	1.45872	1.45872
0.00609402	0.381085	1.64487
-0.102723	-0.0159702	1.84925
-0.0252779	-0.0159702	1.57836
-0.0431247	0.508703	1.78981
-0.0881419	1.48472	1.78222
-0.089019	1.04072	1.4024
-0.0459341	1.41539	1.50942
-0.116266	1.32708	1.8489
-0.115223	0.0264086	1.84831
0.14243	1.33246	1.78082
-0.0409445	1.36622	1.77429
0.173068	1.13057	1.24286
0.200954	0.106236	1.8407
0.297059	-0.0794391	1.00444
0.119294	1.16312	1.2529
0.158149	0.604184	1.24887
0.0412059	0.30447	0.5618
0.359822	0.482112	0.597054
0.430283	1.39631	1.5779
0.223117	-0.00081338	0.933877
0.175632	-0.00367317	1.11252
0.171087	1.05958	1.53593
0.223	0.0700827	0.527746
0.123138	0.621705	1.7209
0.147449	-0.00081338	0.862243
0.314665	1.36622	1.59366
0.285939	1.36622	1.77429
0.207989	0.0654592	1.83153
0.24158	0.625846	1.75284
0.211666	0.0165039	1.06603
0.302043	-0.00081338	1.69483
0.156367	1.4285	1.7233
0.294485	0.00751545	0.690081
0.163982	0.938383	1.78082
0.214099	0.593891	1.78082
0.235988	0.319914	1.36099
0.354125	-0.709406	0.785362
0.278396	1.26775	1.56793
0.369108	0.213963	0.481075
0.230693	1.37084	1.77429
0.247991	1.37084	1.77429
0.268617	0.744324	1.1746
0.44409	1.37084	1.58357
0.0932841	1.36622	1.59366
0.176682	0.301562	1.62304
0.268009	0.000315278	0.623151
0.17301	1.33246	1.88833
0.154736	0.303728	1.23637
0.178073	0.0165039	0.990675
0.112661	1.33246	1.74415
0.262087	1.37084	1.72989
0.271114	1.36622	1.65899
0.318468	1.37084	1.77429
0.317704	0.709851	1.56809
0.287064	0.617546	1.74142
0.189473	-0.199673	1.27423
0.172029	0.0173719	0.851915
0.193432	0.109018	1.84925
0.145588	-0.240215	-0.240215
0.337224	0.371418	1.57836
0.343842	1.33356	1.8489
0.258775	0.42032	1.38509
0.41361	1.10503	1.79959
0.227553	-1.26366	1.40853
0.193811	0.149701	1.8407
-0.156876	-1.74434	0.20786
0.567793	-0.555837	1.39024
0.32178	0.514757	1.8489
0.258252	0.744324	1.78082
0.259897	0.0134293	1.73926
0.354243	1.71161	1.73063
0.371849	0.339538	1.8407
0.319278	0.137958	1.84925
0.12446	0.317866	0.580648
0.0707269	0.784476	1.6856
0.435026	-1.35529	0.851656
0.267786	0.164076	1.88833
0.212305	-0.356846	1.84831
0.198269	-0.00081338	1.7209
0.173312	0.0165039	1.88833
0.165137	-0.00081338	1.85109
0.267948	1.13057	1.29878
0.128993	0.00407845	1.78082
0.375902	0.152982	1.8407
0.177847	-0.00081338	1.7209
0.227096	-0.00367317	1.71642
0.261224	-0.00081338	1.7209
0.243629	0.440249	1.84925
0.308512	0.40341	1.8407
0.148636	0.0165039	1.87783
0.257663	-0.357898	1.88833
0.262415	-0.0159702	1.14137
0.226176	-0.511994	1.76839
0.133294	-0.0159702	1.56809
0.327307	-0.0159702	1.84925
0.299156	-0.00312752	1.8407
0.19259	0.52053	1.84925
0.262787	0.352963	1.78981
0.122723	0.220697	1.84925
0.112228	0.0165039	0.851915
-0.032219	-0.221427	1.8407
0.0423761	-0.00081338	1.7209
0.135428	0.0578268	1.74757
0.039804	-0.0293995	1.88833
-0.0605075	1.30792	1.30792
0.0392183	-0.0293995	1.79864
0.0158688	-0.00081338	1.1746
0.0830434	1.06326	1.79413
0.0830434	-0.412247	1.1839
-0.00859216	1.2104	1.76839
0.0272122	0.0133713	1.7209
0.0274642	0.0345344	1.85109
-0.0880919	0.0165039	0.626179
-0.0541111	-0.00081338	1.69483
-0.0276807	-0.00081338	1.61334
0.0775629	-0.0159702	1.23203
0.025929	0.0165039	0.898186
0.0140771	0.550654	1.69293
0.0598261	0.333742	1.79961
0.0053464	-0.0159702	1.84925
0.0986279	1.04363	1.84925
0.154876	-0.00367317	1.6909
0.0193388	-0.412247	0.941491
0.0132938	-0.0159702	1.3067
-0.0376829	-0.0293995	1.34922
-0.00706329	-0.00081338	1.40092
-0.00615711	-0.0293995	1.40092
-0.0060406	-0.0293995	0.623151
0.0163188	-0.412247	0.593346
0.326342	0.630913	1.78661
0.33494	1.18076	1.79959
0.295013	0.34611	1.84831
0.324325	1.32708	1.8489
0.27986	0.578275	1.87783
0.330827	0.412367	1.78661
0.339215	1.56239	1.65333
0.395646	1.45072	1.66911
0.34864	0.538456	1.8489
0.417518	1.33246	1.88833
0.327182	0.630272	1.51335
0.289852	0.629316	1.52361
0.356863	0.372398	1.60675
0.26598	-0.00081338	1.7209
-0.104412	1.13057	1.88833
-0.0077409	1.13801	1.54115
0.0152519	0.373977	1.8407
-0.106843	0.0420455	1.74757
-0.104805	1.13057	1.88833
-0.105468	0.325186	1.84925
0.0141349	1.49335	1.49335
-0.114558	1.04072	1.4024
-0.00595329	0.397701	1.82417
0.0395218	1.33246	1.88833
-9.06e-05	0.554661	1.8407
-0.00789518	0.688503	1.8407
0.0582361	0.126776	1.8407
-0.0548057	0.983302	1.69293
0.0205461	-0.0626672	1.8407
-0.00155037	0.517538	1.5383
0.0543074	0.812772	1.74142
0.266292	-0.00081338	1.7209
-0.058731	1.04072	1.54115
0.0845186	0.888409	1.8407
0.0275898	0.339387	1.74757
-0.0353297	1.5042	1.50817
0.238322	-0.0472467	1.74757
0.19797	-0.674164	1.8407
0.261022	0.152982	1.8407
0.200826	-0.412247	1.54658
0.0382661	0.732729	1.69293
0.0466459	0.0165039	1.7209
0.0757984	0.16498	1.88833
-0.0887519	-0.00081338	0.465901
0.0452147	-0.00081338	1.78985
0.124962	-0.0293995	1.7209
0.00352546	0.0729054	1.63978
-0.064484	0.206681	1.85109
-0.047701	0.591712	1.84925
-0.110841	0.0315689	0.40569
-0.102829	0.0165039	1.40495
0.124719	-0.00081338	1.41412
-0.0949069	-0.180471	1.84831
-0.0714345	0.0165039	1.34922
-0.144815	0.0165039	1.7209
-0.0653127	-0.00081338	1.51736
0.301004	0.363372	1.84925
0.263495	0.205598	1.5887
0.241019	0.0137087	1.76839
0.125697	-0.00367317	1.57836
0.097381	0.298264	1.56809
0.093295	-0.0159702	1.57836
-0.0303763	1.49111	1.88833
-0.108386	0.111993	1.27906
-0.0487335	-0.573964	1.63978
-0.0203364	-0.429845	1.8407
-0.0418306	0.0208141	1.8407
-0.0528252	0.149701	1.8407
-0.0819844	0.0884413	1.87783
-0.0688061	0.336476	1.87783
-0.00606838	1.1642	1.8489
-0.118225	0.149701	1.8407
-0.0457376	-0.106055	1.8407
-0.134697	1.33619	1.67763
-0.0917636	0.0506119	0.790433
-3.02e-05	0.0704131	1.40465
0.0923676	-0.00081338	1.7209
-0.0152224	-0.00081338	1.7209
-0.0623304	0.0345344	1.75284
-0.159513	1.41501	1.65168
-0.109035	0.0498034	0.623151
-0.0211566	1.33246	1.79864
-0.0786502	0.164076	1.1746
-0.146978	1.33246	1.79961
-0.0905763	0.640416	1.54115
-0.0496876	0.373977	1.8407
-0.051917	-0.00081338	1.69329
0.0723879	0.257965	1.78082
-0.162027	-0.00081338	1.69483
-0.0731649	0.0173719	0.851915
-0.0699901	1.33619	1.70319
-0.0830128	1.33619	1.67763
-0.102454	0.0731169	1.88833
-0.0392762	1.36622	1.79961
-0.0208154	1.36622	1.78082
-0.0130008	0.296541	1.78985
-0.00681782	-1.30684	1.84925
-0.0560646	0.958037	1.54115
-0.0738826	1.05153	1.85109
-0.174127	0.409631	1.87783
0.234144	0.372874	1.00053
0.163793	0.113372	1.57836
0.00723998	1.71161	1.73063
0.16936	0.0165039	1.78082
0.147468	-0.55151	1.87783
0.131169	0.0461769	1.8407
0.145766	-0.385437	1.8407
0.220643	-0.00081338	1.7209
0.227115	0.2475	1.78082
0.0507455	-0.357898	1.84831
0.00317401	0.363372	1.84925
0.195685	-0.0447119	1.8407
0.197278	0.50169	1.87783
0.16164	1.13801	1.54115
0.224472	1.5042	1.50817
0.232591	1.29011	1.29399
0.115784	-0.00081338	1.7209
0.189595	1.33246	1.79961
0.119608	0.0134293	1.88833
0.0647222	0.0187106	1.8407
0.138107	-0.10259	1.85109
0.17699	0.205361	1.78985
0.134063	0.431133	1.84925
0.250126	1.34418	1.66112
0.214574	1.5042	1.50817
0.101565	-0.261471	1.74757
0.103191	-0.680942	1.23362
0.227939	0.0397714	1.80342
0.259155	1.33356	1.8489
0.158883	0.0922899	1.8407
0.0900415	0.749332	1.8407
0.245975	-0.363447	1.76839
0.233802	-0.412247	1.74757
0.292465	0.795485	1.74142
0.240155	0.106236	1.8407
0.271951	-0.0276778	1.8407
0.251985	-0.00081338	1.75284
0.215688	-0.00081338	1.7209
0.26351	1.33619	1.70319
0.197198	0.140382	1.52361
-0.155659	0.16498	1.7209
-0.108079	0.636422	1.52361
-0.112961	-0.872597	1.2294
-0.113081	-0.867142	1.18057
-0.150149	1.32708	1.8489
-0.136362	-1.26366	0.936517
-0.138188	-1.69988	0.390667
-0.0772822	0.149701	1.8407
-0.125726	-1.03724	1.4024
-0.0929065	-0.524617	1.39024
-0.0723917	0.407281	1.52361
-0.0531201	-0.574202	0.395004
-0.0298123	-0.464077	0.649212
-0.0963704	-0.606761	0.795644
-0.219472	-1.47714	-0.33083
-0.259365	-1.21394	-0.125854
-0.199691	0.0241076	0.851915
-0.0881149	-0.866963	0.785362
-0.0232851	-0.596758	0.693847
-0.0735726	0.0175618	1.53183
-0.0880052	0.622534	0.973454
-0.102103	-1.79685	-0.387582
-0.00271121	1.71161	1.79961
-0.0974104	1.67851	1.88833
-0.0824077	0.106236	1.8407
-0.0331891	-0.0905784	1.60977
-0.163238	0.0166544	1.84925
-0.0907251	-0.659759	0.479142
-0.0824953	1.32708	1.8489
-0.21896	-0.115671	1.87783
-0.231323	-1.24585	1.34075
-0.0392565	1.32708	1.8489
-0.0951163	0.629316	1.52361
-0.116288	-1.31122	1.34075
-0.109124	-0.537524	0.665981
-0.181911	-1.7918	0.34989
-0.190899	-1.79685	-0.488441
0.0734494	0.0756223	1.55559
0.125136	0.0255148	1.8407
0.0667679	0.613639	1.8407
0.108004	0.00949414	1.8407
0.0885005	0.508388	1.60664
0.0832424	0.0133713	1.75284
0.128536	1.03052	1.8407
0.0749106	0.0173719	1.77648
0.0455581	0.158793	0.38501
-0.095912	-0.00081338	1.85109
-0.0829065	0.0137087	1.74757
0.037288	0.0141925	1.74757
0.00157502	0.623516	1.74142
0.0387248	-0.00081338	1.51736
0.0608499	0.934812	1.58495
-0.0046126	-0.00081338	1.51736
0.236628	0.601727	1.84925
0.215189	0.803046	1.22999
0.125496	1.03181	1.85386
0.175749	0.63854	1.26931
-0.0421283	0.786044	1.74142
-0.00280355	-0.00081338	1.75284
0.110512	0.0187106	1.8407
0.216783	0.373977	1.8407
0.373113	-0.191142	0.657961
0.201411	-0.176415	1.01797
0.2119	0.40341	1.8407
0.241358	0.822866	1.74142
0.262928	0.983158	1.84018
0.317645	0.16498	0.674492
0.412366	1.37084	1.77429
0.256537	0.0813368	0.382806
0.157482	-0.00081338	1.20195
0.239779	0.0165039	0.648451
0.238246	0.00407845	0.851915
0.183447	0.0173719	1.22803
0.220628	0.0165039	0.847
0.155115	0.0165039	1.18303
0.146773	-0.00081338	0.962318
0.170019	-0.00081338	0.922885
0.292506	0.0165039	0.648451
0.174708	-0.00081338	0.792255
0.157435	-0.00081338	0.717502
0.218786	0.690385	1.84925
0.28985	0.0673253	0.892753
0.186855	-0.00081338	1.7209
0.132884	-0.00081338	1.78985
0.265274	0.207509	1.87783
0.418861	0.295937	0.650797
0.404296	-0.533457	1.10558
0.232041	-0.526112	1.2294
0.186022	-0.290129	1.34096
0.103763	-0.0159702	1.48997
0.347197	0.0884413	1.22424
0.243249	1.06326	1.76839
0.247882	0.660036	1.88833
0.264049	-0.664629	1.87783
0.280453	-0.547038	1.80342
0.214457	1.08232	1.84925
0.227488	0.714023	1.85109
0.13325	-0.433766	1.36391
0.145071	0.384194	1.8489
0.35385	0.508388	1.66236
0.117386	0.331855	1.5887
0.086971	-0.282933	1.85109
0.184622	-0.0293995	1.69329
0.192561	-1.07808	1.32143
0.320943	0.786044	1.79413
0.359357	0.149701	1.8407
0.429821	0.0217195	1.2759
0.287644	-0.184934	1.74757
0.268345	0.998496	1.84018
0.210621	0.458562	1.8407
0.30191	-1.12761	1.38735
0.309988	0.373977	1.62886
0.195689	0.514757	1.8489
0.179043	0.736111	1.63978
0.157295	0.262191	0.941246
0.114589	0.884578	1.29399
0.115811	0.883706	1.7656
0.080169	0.247345	1.76839
0.0171939	0.375978	1.8407
0.247959	0.791137	1.8407
0.234446	0.458562	1.84018
0.276648	0.786044	1.59242
0.101843	0.320331	1.37131
0.158407	1.07272	1.43329
0.158407	0.290386	1.09276
0.263062	-0.251487	0.657961
0.231812	0.0536688	1.79413
0.188566	-0.146841	0.924112
0.159699	0.346246	1.8407
0.235974	0.791137	1.74142
0.256218	0.700549	1.79413
0.403363	0.492714	1.7209
0.198322	0.0165039	1.1746
0.218493	-0.00081338	1.7209
0.204064	0.0300214	0.851915
0.24698	0.0165039	1.7209
0.120306	0.198766	1.69483
0.117577	-0.00081338	1.40092
0.276445	0.303446	0.445179
0.213139	-0.00081338	0.459583
0.300817	0.184581	1.48914
0.401744	-0.00081338	1.69483
0.321345	0.0165039	1.70299
0.283411	1.13057	1.88833
0.314134	0.0165039	1.88833
0.324635	0.0137087	1.76839
0.30769	0.288873	1.78082
0.304366	-0.00081338	1.75284
0.404244	-1.10242	1.38019
0.373919	0.106101	1.80342
0.470232	1.13057	1.29878
0.423896	-1.07306	0.149479
0.409287	-0.776444	0.725758
0.412149	0.0189001	1.79864
0.355685	-0.00081338	1.45962
0.41576	-0.00081338	1.54205
0.398002	-0.00081338	0.567871
0.399385	-0.00367317	1.84925
0.284766	0.0165039	0.870532
0.30689	1.33246	1.78082
0.24924	0.0173719	1.34922
0.238643	0.0193946	0.851915
0.204196	0.410483	0.851915
0.159067	0.00751545	0.792255
0.197504	1.13801	1.54115
0.244276	-0.0159702	1.30818
0.253841	-0.00367317	1.33059
0.134034	0.723572	1.6909
0.167969	-0.242983	1.85109
0.262477	0.743888	1.84809
0.283809	-0.150555	0.514451
0.266242	0.822866	1.58495
0.112049	-1.74542	0.708222
0.202288	-0.436822	1.87783
0.189867	-0.326855	1.64481
0.257902	-0.875848	0.973454
0.0391991	1.33619	1.78222
0.198687	-1.67664	1.48972
0.228934	1.65001	1.66152
0.222804	1.33619	1.70319
0.0978359	-0.00081338	1.7209
0.1395	0.843638	1.71642
0.144671	0.730328	1.84925
0.168778	0.887362	1.86461
0.125133	1.08554	1.46787
0.256912	0.149701	1.63978
0.140126	0.208843	1.8407
0.217371	1.5042	1.50817
0.197094	0.389467	1.60036
0.171926	0.322033	1.8407
0.271968	0.276982	1.6169
0.259836	0.784476	1.72521
0.175818	1.5042	1.50817
0.195252	0.305904	1.78551
0.188399	0.79661	1.74142
0.187031	0.791137	1.74142
0.19298	0.00949414	1.76839
0.139785	0.726148	1.76839
0.242699	0.945184	1.53863
0.107937	0.933511	1.8407
0.17711	0.784476	1.67837
0.129435	0.372874	1.74142
0.14004	0.40341	1.8407
0.322162	0.953399	1.48576
0.232464	-0.171724	1.48806
0.19236	0.654502	1.8407
0.27023	0.40341	1.8407
0.226562	0.149701	1.54421
0.224488	0.00407845	1.22803
0.234667	-0.00081338	1.69483
0.14459	0.593891	1.7209
0.225427	0.00751545	0.72031
0.161616	0.0165039	0.648451
0.226692	0.0423374	1.45962
0.151102	0.635894	1.70299
0.23077	0.00751545	0.776122
0.239618	-0.00081338	1.40092
0.184423	0.0181122	1.7209
0.15347	1.13057	1.61945
0.287774	0.586652	1.32207
0.29444	-0.0293995	1.71938
0.32359	0.0165039	1.69483
0.184642	-0.237012	1.87783
0.185501	-0.00081338	1.78985
0.311789	1.72822	1.73063
0.187653	-1.30946	1.58628
0.314118	1.06825	1.84925
0.273592	0.19202	1.77535
0.263051	-0.476729	1.34075
0.252933	0.480494	1.25074
0.151011	0.405902	1.8489
0.287662	0.26429	1.8407
0.29774	0.394245	1.87783
0.226096	0.683417	1.77118
0.247732	0.723572	1.6909
0.184925	-0.0159702	1.48997
0.122907	0.0304256	1.84925
0.100768	0.341123	1.84925
0.215292	0.41153	1.87783
0.22872	1.30792	1.34075
0.217676	1.5042	1.50817
0.362226	1.06569	1.54115
0.405713	1.08877	1.73917
0.205593	0.298511	1.79413
0.276164	0.182169	1.76839
0.104581	0.536443	1.51165
0.14476	1.47728	1.8407
0.127309	0.553697	1.76839
0.25827	0.654502	1.8407
0.167298	0.0516221	1.8407
0.249906	0.934812	1.58495
0.0822541	1.5042	1.50817
0.153368	0.228191	1.78551
0.0568463	0.196238	1.76839
0.0674637	-0.00932959	1.74757
0.0521748	0.554661	1.8407
0.00699628	0.564245	1.74142
0.149085	0.212663	1.8407
0.0877836	0.149701	1.8407
0.114589	1.13801	1.54115
0.143668	0.722987	1.8407
0.259352	1.03052	1.8407
0.163029	1.06581	1.58495
0.170535	0.187001	1.42381
0.343547	0.0359564	0.456576
0.210661	0.173288	1.7209
0.165346	-0.00081338	1.40092
0.156206	0.0165039	0.648451
0.168243	0.00407845	0.851915
0.212173	-0.00081338	1.65538
0.259069	0.295068	0.851915
0.141414	0.0284474	0.72031
0.186523	0.744324	1.7209
0.246132	0.0860818	1.48516
0.27256	0.0654592	0.489993
0.301306	0.0165039	1.48516
0.205021	-0.00081338	1.69483
0.190857	0.0134293	1.22129
0.27382	0.311687	1.7209
0.265077	0.00751545	0.851915
0.151978	0.353007	1.78082
0.0824833	0.0241076	1.34922
0.129503	0.00751545	1.1746
0.287866	0.16498	0.527746
0.240247	0.0134293	1.88833
0.2933	-0.00081338	1.7209
0.203521	0.0133713	1.7209
0.243848	-0.00081338	1.20091
0.203591	1.33246	1.78082
0.245331	1.13057	1.61945
0.189259	0.0165039	1.71938
0.12783	0.427639	1.79864
0.393493	-1.80813	0.389245
0.387136	1.36622	1.5779
0.244326	0.213963	0.481486
0.182714	1.36622	1.77429
0.157288	0.593891	1.75284
0.0956444	-0.00081338	1.51736
0.268465	-0.754844	0.577295
0.357666	-1.64294	0.389245
0.335326	-1.25339	0.341146
0.144344	-0.00081338	1.85109
0.219295	1.04438	1.84925
0.183343	0.0884413	1.79771
0.255704	-0.256048	1.29367
0.272154	1.29011	1.29399
0.18272	1.13801	1.54115
0.142003	0.137958	0.656493
0.137622	0.261667	1.88833
0.177804	0.0173719	1.7209
0.191837	1.5135	1.74749
0.142015	0.801014	1.8407
0.284413	0.37006	1.8407
0.262239	0.313731	1.76839
0.32963	1.04072	1.4024
0.237015	-0.0360687	1.34585
0.251823	1.26775	1.8407
0.327349	1.29011	1.29399
0.168681	0.547459	1.76476
0.139729	1.72822	1.73063
0.16948	0.453733	1.60472
0.164246	0.373977	1.83216
0.107607	0.903394	1.8407
0.187909	0.789572	1.78551
0.217977	0.784476	1.8407
0.280659	0.784476	1.79892
0.206963	0.40341	1.63978
0.115594	0.322033	1.8407
0.156465	-0.31468	1.76839
0.263851	1.13814	1.67837
0.164493	0.697778	1.74142
0.116867	0.789362	1.60036
0.175585	-0.261471	0.858123
0.160827	0.286232	1.8407
0.173435	0.149701	1.84018
0.426079	0.296541	0.700691
0.381074	0.0406308	1.22803
0.232199	1.22441	1.85109
0.190417	0.0165039	1.7209
0.198393	1.13057	1.29878
0.292271	0.0165039	0.851915
0.133928	0.00407845	0.851915
0.17391	0.705075	1.73803
0.251475	0.115734	1.1746
0.281345	0.127921	1.1746
0.332863	1.33246	1.78082
0.26949	0.0315689	1.75284
0.301012	-0.00081338	0.933877
0.33179	0.11382	0.592971
0.414982	-0.00081338	0.326717
0.264174	0.0181122	1.15391
0.296709	0.683895	1.84925
0.25118	0.362957	1.84809
0.198052	1.70728	1.78985
0.32397	1.33246	1.78082
0.00390461	-0.00081338	1.88833
0.179562	0.744324	1.79864
0.387165	-0.110314	1.60977
0.375995	-1.7265	1.07802
0.367912	-1.26366	-0.648871
0.472911	-1.39212	0.814148
0.344575	0.744324	1.22803
0.333765	0.262543	0.612581
0.304208	1.37821	1.78082
0.204427	-0.951679	1.34872
0.22057	0.866085	1.59126
0.202352	-0.095439	1.84831
0.21599	0.154647	1.52361
0.393702	-0.250232	1.01049
0.321653	-0.487996	1.80342
0.212088	0.373977	1.8407
0.22203	-1.01895	1.1997
0.239841	-1.28935	1.18057
0.258965	1.33619	1.70319
0.141197	1.11175	1.69448
0.278445	1.33028	1.59086
0.140636	1.65001	1.66152
0.211625	0.175744	1.52361
0.292059	0.322701	1.84925
0.140778	0.249913	1.57753
0.230871	1.10223	1.84925
0.120691	0.621705	1.69483
0.117493	0.635894	1.69483
0.0650603	0.481897	1.67764
0.237683	-0.0159702	0.927133
0.401975	0.309893	1.63978
0.263226	-0.0407958	0.51307
0.238594	-0.983706	1.8407
0.198946	-0.0596062	0.869192
0.191272	0.0137087	1.76839
0.174452	1.02244	1.31458
0.269228	0.636702	1.74757
0.264218	1.17847	1.8407
0.22228	1.09164	1.7656
0.242602	0.373977	1.8407
0.206837	0.328213	1.74757
0.246438	0.149701	1.8407
0.0960754	0.502958	1.8407
0.108428	0.170753	1.8407
0.146289	-0.0816712	1.5521
0.219572	0.0850357	1.8407
0.304285	0.86911	1.58495
0.302172	0.0310596	1.65407
0.16568	0.715942	1.74142
0.276742	0.998496	1.8407
0.18177	0.425801	1.8407
0.211646	0.722987	1.74757
0.176013	1.33246	1.78082
0.105596	1.36622	1.77429
0.30002	-0.0159702	1.36099
0.258458	0.249913	1.84925
0.360804	0.0173719	1.7209
0.340019	0.213963	0.481486
0.320338	-0.00081338	0.851915
0.242721	-0.326101	1.87783
0.242654	0.884578	1.03474
0.306849	0.017571	1.46792
0.207439	1.34418	1.53754
0.113458	-0.0293995	1.61945
0.302167	1.14186	1.8407
0.253016	-0.919804	1.13308
0.292478	-0.586782	1.42188
0.170055	0.0165039	1.00846
0.13273	0.508388	1.78661
0.0946055	-0.00081338	1.85109
0.111948	0.0314126	1.7209
0.11245	0.348878	1.56809
0.227869	1.1131	1.74142
0.208448	0.306794	1.26585
0.214328	1.23477	1.8407
0.218807	0.286232	1.8407
0.166032	0.700549	1.73917
0.178341	0.355999	1.8407
0.338412	1.04072	1.4024
0.0446195	-0.0293995	1.29878
0.0672862	0.692903	1.85109
0.182334	0.358628	1.8407
0.0924893	-0.00081338	1.88833
0.158296	-0.0159702	1.84925
0.197825	0.0475106	1.8407
0.170419	-0.00221926	1.69293
0.201569	1.15475	1.35516
0.186153	0.983806	1.58495
0.427434	-0.0447119	1.63978
0.347381	1.04783	1.84925
0.101065	0.707394	1.74142
0.397016	0.388921	1.8489
0.266717	0.458562	1.51165
0.301364	-0.0159702	1.84925
0.318525	-1.725	0.877685
0.348045	-0.585385	1.46867
0.0786613	0.934812	1.67837
0.0702738	0.845682	1.8407
0.129824	0.305261	1.42128
0.447914	-1.48174	0.877685
0.479935	-1.75443	1.54421
0.312054	-0.459366	0.763615
0.111018	0.983806	1.58495
0.183476	0.664975	1.8407
0.139463	0.786044	1.74757
0.280219	1.13801	1.54115
0.322382	-1.11776	0.877685
0.18107	0.749332	1.74142
0.212299	0.26429	1.8407
0.252692	0.780555	1.61487
0.238076	0.372874	1.00053
0.269883	0.437206	1.18356
0.224247	0.922085	1.74142
0.275627	0.373977	1.8407
0.195473	0.489958	1.74142
0.23384	0.446007	1.52728
0.178011	1.47756	1.80342
0.104732	0.158758	1.7478
0.04431	1.09102	1.84925
0.270615	1.14881	1.8489
0.227869	0.338733	0.775004
0.386922	-1.5234	0.258101
0.246446	0.636702	1.74142
0.430953	-1.79685	0.0269789
0.485429	-1.67664	0.312176
0.194586	-0.0159702	1.43726
-0.036027	-0.412247	1.1839
0.468891	0.0299636	1.7209
0.533534	0.0281665	0.445179
0.467444	0.00407845	1.23798
0.481339	0.0165039	0.445179
0.429118	-0.00081338	1.71938
0.545098	0.0165039	1.79864
0.575734	1.48472	1.85109
0.548567	1.71161	1.71495
0.604102	1.72822	1.73063
0.375245	0.374444	1.65458
0.374287	-0.010802	1.71633
0.338399	0.844436	1.8407
0.366718	0.951081	1.74142
0.434655	0.674381	1.63978
0.431714	1.19732	1.3305
0.457235	1.29011	1.29011
0.447131	0.149701	1.8407
0.441089	0.238715	0.238715
0.458281	0.220752	1.37144
0.505279	0.844436	1.63978
0.460881	0.822866	1.76839
0.460291	0.0187106	1.42649
0.419427	0.687737	1.8407
0.483085	0.741995	1.76839
0.485223	0.789362	1.39644
0.535011	0.714307	1.8407
0.550608	0.182169	1.78551
0.557892	0.676258	1.76839
0.577244	0.664087	1.8407
0.432803	-0.00081338	1.13718
0.341925	0.659648	1.23112
0.329823	0.212489	1.42112
0.380372	0.834255	1.18957
0.341754	0.740722	0.959756
0.335799	0.0359564	1.22803
0.408426	0.0666499	1.75284
0.396911	-0.00081338	1.7209
0.558665	0.934812	1.74142
0.565769	0.934812	1.56017
0.357053	1.13057	1.29878
0.547118	0.158793	0.38501
0.321148	1.36622	1.78082
0.488198	1.41475	1.59366
0.466911	1.71161	1.79961
0.390146	1.33246	1.88833
0.312272	1.06326	1.69293
0.367104	1.01488	1.32102
0.462822	0.844436	1.63978
0.460203	0.36025	1.74757
0.482939	0.934812	1.76839
0.540045	1.31224	1.60472
0.449348	0.0165039	0.567871
0.338978	0.0173719	1.1746
0.387965	0.0134293	0.851915
0.523482	1.72822	1.73063
0.464201	1.33246	1.78082
0.404275	1.32708	1.8489
0.422842	1.33246	1.85109
0.503114	0.158793	0.38501
0.307916	-0.00081338	1.69329
0.274767	0.945184	1.48293
0.578848	1.12204	1.78551
0.322195	-0.00081338	0.431604
0.207108	0.00695562	0.998583
0.219878	0.00751545	0.933877
0.240741	0.0314126	0.489993
0.255432	0.0189001	0.322798
0.376398	1.37916	1.77429
0.397676	-0.00081338	1.55241
0.664514	1.33246	1.78082
0.554625	0.995198	1.59126
0.404557	0.832701	1.59126
0.516405	0.305261	1.53595
0.506757	0.407281	1.38509
0.475874	0.776954	1.77387
0.420592	0.789362	1.8407
0.513686	0.901547	1.60036
0.505146	1.08718	1.74142
0.407737	0.182042	1.18698
0.407768	1.39829	1.74142
0.407768	1.07053	1.4478
0.410605	0.700549	1.59242
0.508072	0.845682	1.57149
0.565426	0.681958	1.41768
0.322763	0.00407845	0.452422
0.282204	-0.00081338	0.805556
0.339031	1.07368	1.50045
0.258067	1.18362	1.33386
0.394169	0.213963	0.481486
0.339194	0.806175	1.69483
0.348703	0.0812042	1.7209
0.37076	0.000315278	0.648451
0.40132	0.0632654	0.851915
0.364941	0.40976	1.69483
0.371456	1.38717	1.65168
0.350788	0.0165039	0.699257
0.303441	0.0704131	0.729265
0.686058	1.48472	1.78222
0.42304	0.150391	1.80323
0.47803	0.984739	1.84831
0.4209	-0.647196	1.87783
0.431184	-0.55151	1.87783
0.381342	0.313639	0.313639
0.58654	0.0173719	0.694222
0.41969	0.0165039	1.88833
0.422557	0.0544108	1.7209
0.461358	1.33619	1.70319
-0.135699	0.678141	1.52361
-0.14146	0.235847	1.36099
0.335047	-1.26366	1.27367
0.372127	0.0673253	1.69048
0.393882	-1.79685	1.76839
0.301294	-1.79154	0.684986
0.351521	-0.0159702	1.57836
0.446984	-0.0626672	1.8407
0.365476	0.286232	1.8407
0.424889	-1.73473	-0.126684
0.269617	1.17609	1.29332
0.395935	-0.230099	1.8407
0.294069	0.0173719	0.648451
0.449253	-0.00081338	1.78985
0.329918	1.83336	1.88833
0.479417	-0.357898	1.87783
0.416526	1.71161	1.85109
0.448944	-1.23253	0.930229
0.351018	0.0152662	1.79892
0.392339	1.29011	1.29399
0.264487	0.294101	1.57836
0.566075	0.0984608	1.78082
0.354899	0.0134293	1.79961
0.370122	-1.07808	1.88833
0.492742	-1.39801	1.39024
0.420799	-1.79154	0.386856
0.454767	-1.80674	0.016357
-0.107489	0.790743	1.78082
-0.117554	0.373977	1.8407
-0.195472	-0.412247	0.80038
-0.135722	-0.261624	1.47884
-0.224767	-0.0813403	1.6105
-0.0740653	-0.0813403	1.705
-0.23441	0.377954	1.8407
0.157376	1.34418	1.67763
0.0849653	0.660328	1.54421
0.128853	1.04072	1.4024
0.0966024	1.17902	1.52087
0.138371	0.40341	1.8407
0.138258	1.20328	1.31458
0.138258	0.822866	1.8407
0.190814	0.623516	1.74142
0.190814	1.26743	1.8407
0.134196	0.655415	1.46081
0.225127	0.26429	1.8407
-0.0715782	0.611188	1.74142
0.0554542	-0.0159702	1.55931
0.037185	1.33619	1.70319
0.0463394	-0.131116	1.76839
0.0641667	-0.412247	1.67207
-0.0722399	-0.00932959	1.34585
0.0846891	-0.0159702	1.84925
0.0349344	1.04072	1.50817
-0.123026	-0.196188	1.1839
0.139651	-0.461672	1.85109
0.191414	0.0764642	1.85542
0.13979	0.377696	1.5887
0.301518	0.178058	1.84925
0.167116	-0.0159702	1.84925
0.347534	0.569523	1.74757
0.364649	0.0466852	1.84925
0.137432	-0.0159702	1.84925
0.0996422	-0.056952	1.7393
-0.163599	-0.412247	1.22673
-0.199657	1.36622	1.79864
0.0995436	0.303371	0.343674
0.0318412	0.236894	1.517
-0.215356	-0.412247	0.127081
-0.14564	1.42797	1.74415
-0.0281605	-1.33821	1.87783
0.00612538	1.7233	1.7233
0.273043	0.86837	1.84809
0.354463	0.749616	1.01309
0.60259	0.787475	1.59351
0.0851731	0.982633	1.84925
0.124465	0.841197	1.78661
0.179512	0.737742	1.57836
0.124279	0.920076	1.48997
0.19336	0.328431	1.57836
0.181331	0.13042	1.84925
0.278076	0.723572	1.69048
0.0741311	0.0729054	1.7656
0.168116	1.32708	1.8489
0.307335	0.0255148	1.76839
0.353943	0.826116	1.84925
0.320188	-0.0159702	1.09314
0.334513	0.137958	1.68083
0.513204	0.511051	1.00053
0.232898	-0.0715445	1.74757
-0.0352834	0.564274	1.73917
-0.049055	0.106236	1.48899
0.00766559	0.697778	1.6169
-0.0313559	1.23895	1.66667
0.0133096	0.664975	1.8407
-0.0142187	1.13801	1.54115
0.165448	-0.746062	1.87783
0.139414	0.330421	1.88833
0.0585527	0.550406	1.36099
0.34941	1.13797	1.84925
0.392273	0.983456	1.53593
0.282648	1.18076	1.84925
0.0446527	0.934812	1.63256
0.047869	-0.34966	1.61853
0.165634	0.263504	1.32207
0.403232	-1.7743	1.18313
0.384971	-1.05365	0.34989
0.38177	-1.74585	0.475857
0.371245	-1.20861	0.654073
0.472388	-1.79154	0.270868
0.153517	-0.0859779	1.36099
0.238106	0.0296546	1.52361
0.271545	0.435529	1.78222
0.137879	0.822866	1.74142
-0.323339	-0.204962	1.42381
0.254945	-0.0159702	0.785855
0.269232	0.350629	1.84925
0.265034	0.658231	1.52361
0.146071	-0.998086	0.817421
0.499169	-0.181719	1.7656
0.174053	0.474881	1.87783
0.461834	0.149701	1.8407
0.0994977	0.0152662	1.00444
0.0931108	-0.0159702	1.57836
-0.116508	-0.0159702	1.84925
0.0959639	0.205598	1.57836
-0.0469369	0.288684	1.59126
-0.136232	-0.116357	1.84925
-0.020425	0.723572	1.6909
0.230341	-0.0159702	1.3111
0.184788	1.29399	1.8489
-0.104019	-0.683505	0.716788
-0.0355293	-0.288416	0.658148
-0.235589	-0.335438	0.536842
-0.0964582	-0.22684	1.27382
-0.137691	0.934812	1.61487
-0.0857546	-0.868312	0.0574548
-0.149099	0.568773	1.75529
-0.14284	-0.243245	1.78429
-0.196141	0.921438	0.921438
-0.0158968	0.339525	1.74757
-0.267749	0.384194	1.76773
-0.384565	0.69799	1.03938
-0.118316	0.388314	1.61853
-0.00460059	0.304362	0.925797
-0.051478	0.283028	1.25743
-0.143521	-1.26366	0.625833
-0.0385621	0.149701	1.8407
-0.0499409	0.793628	1.48219
-0.154186	0.213963	0.460022
-0.139074	0.352963	1.45556
-0.196197	-0.0159702	1.39756
-0.020113	-0.00367317	0.656493
-0.280204	-0.0159702	0.656493
-0.145221	0.591139	1.84831
-0.20636	-1.44139	0.426376
0.448684	-1.10925	1.52361
0.387346	-0.00367317	1.26521
0.348594	-0.00367317	1.49063
0.395852	0.102887	1.39479
0.327586	-0.106055	1.73917
0.311853	-0.243245	1.84831
0.472113	-1.80037	0.785362
0.184513	-1.22584	0.539835
0.371431	-1.63187	1.36391
0.188279	-1.21804	0.785362
0.31449	-0.182438	1.87783
0.167927	0.41153	1.8489
0.0770701	-0.0159702	1.84925
0.109206	0.518812	1.56809
-0.0454083	0.648851	1.73726
0.309835	-1.5484	0.0404391
0.25308	0.724816	1.74757
0.178966	0.313731	1.53672
0.206789	0.322033	1.79413
-0.176952	0.585543	1.59126
0.230273	-0.226505	1.84925
0.199331	-0.0159702	1.84925
0.173101	0.629316	1.84925
0.23901	0.0884413	1.61124
0.29726	-1.79154	0.973454
0.262878	-1.67903	1.87783
-0.210377	-0.644369	0.67115
0.0560882	-0.062762	1.56993
0.201961	-0.280925	1.72391
0.133018	0.738108	1.84925
0.0298545	1.48472	1.85109
0.176231	1.36622	1.79864
0.0462397	1.23895	1.84018
-0.0218376	-0.412247	1.8407
0.239541	-0.0159702	1.84925
0.0966652	-0.0159702	1.52361
0.316033	0.377954	1.8407
0.448526	1.34418	1.67763
0.281318	0.149314	1.78981
0.15526	0.506465	1.74757
0.0716851	1.08877	1.73917
0.0686698	0.262191	1.69293
0.00555107	-0.00081338	0.690081
0.0752851	-0.0159702	1.48997
-0.0964089	0.154647	1.35212
-0.0707378	1.13057	1.88833
-0.0623576	0.373977	1.76839
-0.1177	1.33246	1.88833
-0.0632173	1.17273	1.7233
-0.0312506	1.13057	1.29878
-0.00690261	1.67851	1.79864
-0.00890628	1.33246	1.78082
-0.155811	0.185133	1.7209
-0.114733	1.04072	1.54115
-0.00929054	-0.00932959	1.70657
-0.0662313	0.247345	1.8407
-0.0407902	0.573443	1.70319
-0.027935	1.33619	1.70319
0.00620849	1.41475	1.66065
0.0298305	1.33246	1.78082
-0.0595919	1.41967	1.54421
-0.0485155	-0.412247	1.76839
-0.0225692	1.1049	1.84925
-0.116148	1.33356	1.8489
0.00580965	0.573443	0.973454
0.180192	1.33246	1.78082
-0.057018	0.413129	1.54727
0.389774	0.213963	0.481486
0.232041	0.182874	0.851915
0.181918	0.00407845	1.1746
0.259616	1.36622	1.77429
0.0758549	-0.00081338	1.7209
0.16387	1.33246	1.75284
0.376848	0.0373983	1.04998
0.131922	0.196458	1.69483
0.205915	1.22445	1.78082
0.0674637	-0.00081338	1.40092
0.175476	-0.00081338	1.42354
0.290897	0.306641	0.306641
0.201325	0.0165039	0.648451
0.352808	1.36622	1.59366
0.194564	0.0315689	0.544822
0.315556	0.570581	1.78082
0.183049	-0.00081338	1.51976
0.241568	-0.00081338	1.77429
0.269665	1.13057	1.61945
0.347225	1.06326	1.8407
0.355015	1.44357	1.54421
0.194979	0.692903	1.22803
0.231813	0.700691	0.822243
0.125082	0.652497	1.7209
0.291515	1.37084	1.58357
0.136142	1.36622	1.77429
0.251685	1.5042	1.50817
0.213416	1.5042	1.50817
0.14649	0.773192	1.36797
0.209355	0.827462	1.78082
0.22447	1.33246	1.78082
0.157517	1.33246	1.73803
0.163667	1.37084	1.57507
0.157314	1.37084	1.53083
0.301663	0.0334732	0.481486
0.198674	0.0227053	0.360637
0.271446	0.743605	1.78082
0.202274	0.705075	1.7209
0.24783	1.36622	1.72989
0.136699	1.36622	1.77429
0.166073	1.37084	1.59366
0.152633	-0.00081338	1.18383
0.131397	0.428984	1.84925
0.167609	0.822866	1.74142
0.302223	1.01821	1.13275
0.2234	0.0165039	1.7209
0.196693	0.570117	1.7209
0.247932	1.38036	1.53083
0.248186	0.0550595	1.27906
0.273385	0.0506119	0.440384
0.305937	0.0165039	1.22803
0.264197	1.37084	1.58357
0.120333	-0.00081338	1.7209
0.340363	0.0506119	1.1746
0.283549	-0.00081338	0.422659
0.196051	1.36622	1.77429
0.201336	1.36622	1.77429
0.226499	1.33246	1.78082
0.283029	0.660036	1.7209
0.176573	0.773192	1.69483
0.261664	1.37084	1.58357
0.20848	1.17355	1.7209
0.298265	0.262543	1.34922
0.324201	0.341123	1.54321
0.130627	0.225715	1.87419
0.0113688	0.721824	1.74142
0.174922	0.790743	1.34922

## Sheet: Fig2
RelativeBrainSize.PGLSresiduals	PC1min	PC1max
0.108535	-1.7743	1.87783
0.122042	-0.991188	1.8407
0.0170819	0.323304	1.08899
0.010364	-0.298644	1.77118
0.0545189	-1.7316	0.699257
-0.16666	0.0822255	1.85109
0.06897	-0.00081338	1.69483
0.0997208	0.18925	1.80342
0.134375	0.0963106	1.79961
0.558416	-0.350313	0.700906
0.289893	0.0652395	0.481486
0.637918	-0.094203	0.915019
-0.13505	-0.251487	0.556628
0.0552209	-0.412247	0.858123
0.00904715	-1.81883	-1.29705
-0.199253	-1.81883	-0.749157
0.170608	-1.81883	-0.21858
0.254774	-0.550174	1.8489
0.185427	0.325617	1.84809
0.145713	-0.200988	1.69302
0.185384	-1.14304	0.349807
0.147889	-1.81883	1.2294
0.117168	-0.412247	1.83216
0.291304	-0.30603	0.596858
0.335953	-1.81883	-0.328929
0.025047	-1.80674	0.497145
0.0679143	-1.37674	1.87783
0.0936653	-1.67132	0.388631
0.232209	-1.25672	1.54115
-0.0162899	-0.322172	0.487492
0.0456114	-1.693	1.80342
0.282671	-1.28014	1.85109
0.259045	0.066976	0.903413
0.305939	0.299008	1.8489
0.323704	0.350629	1.75332
0.0140788	-1.61226	-0.21858
0.06341	-1.06121	0.854254
0.114828	-0.232182	1.8407
0.0389621	-1.80674	-0.786122
-0.0822384	-0.412247	1.28493
-0.0758391	-1.18508	0.715206
-0.0606171	-0.0905784	1.63978
-0.0800026	-0.895377	1.84831
-0.152131	-0.0901645	1.61853
-0.198689	-0.623368	1.13094
0.187013	0.0165039	1.4183
0.169032	-0.00081338	1.7209
0.126273	-0.990609	1.22424
0.143687	-1.41547	0.389245
0.0162301	-0.125163	1.88833
0.240601	-0.268583	1.75769
-0.0652108	-1.38182	0.462945
0.15118	-1.26366	0.389425
0.182401	-1.48207	0.654073
0.0418669	-1.22313	1.87783
0.035249	-1.80674	-0.324837
0.0565653	-1.80674	-0.577229
0.0706511	-1.46635	-1.17305
0.0284291	-1.68116	0.326916
0.0315596	-1.79154	-0.126684
0.00322505	-1.73009	0.851656
0.023995	-1.40807	0.785362
-0.00424555	-0.00081338	1.7209
-0.188706	-1.18648	1.2294
0.278785	-0.496931	1.23362
0.162412	-1.81883	1.1997
0.150546	-0.589302	1.85109
0.166569	-1.78849	1.57196
0.184877	-1.29733	0.915019
0.207577	-1.79283	1.38735
0.164691	-0.371576	1.8407
0.289786	-1.15504	0.877685
0.230757	-1.37412	1.4024
0.182973	-1.28935	0.617401
0.240426	-1.71788	1.54548
0.286357	-1.81883	0.0404391
0.186703	-1.28645	-0.0687671
0.241392	-1.74542	0.654073
0.201211	-1.81223	0.654073
0.128137	0.137958	1.84809
0.163161	-1.79685	0.877685
0.200789	-0.00081338	1.78082
0.202576	-0.909861	0.349807
0.171176	-1.80229	1.88833
0.121549	-1.79154	1.85109
0.262594	0.00897039	1.76839
0.132516	0.205598	1.6577
0.0648176	0.243493	1.69329
0.0166773	-1.81883	-0.518745
-0.0877013	-1.79685	0.667016
0.0873667	-1.80329	-1.03382
0.023075	-1.80648	-1.29705
0.0581066	-1.80674	-0.725337
0.0423009	-1.81883	-0.60625
0.157148	-1.79685	0.345714
0.110955	-1.79685	-0.299383
0.0793827	-1.65796	0.186652
0.0446246	-1.44299	1.4024
0.0829209	-1.15485	0.973454
0.031252	-1.65007	1.08349
0.0883921	-1.79685	-0.271709
0.120061	-1.78849	1.45253
-0.00943447	-1.79685	-0.164298
0.0143294	-1.79685	1.11825
0.0172837	-1.81883	-0.0187736
-0.0906233	-0.412247	0.609021
0.0139253	-1.65796	-0.387812
0.0199613	-1.80674	-0.258536
0.0707321	-1.81883	-0.21858
0.0496034	-1.81883	0.00555403
-0.0282925	-0.191142	0.564136
0.0963403	-1.39061	0.389245
0.143668	-1.78302	0.345714
0.00881432	-1.63947	1.54115
-0.0457617	0.0334732	0.851915
0.0521987	-1.79685	-0.349257
0.0622043	-1.80674	0.28912
-0.103152	-1.7743	0.390667
-0.0186407	-1.81883	0.378639
0.0421678	0.330392	1.78082
0.00858618	-1.37674	0.555801
-0.0589232	-1.71088	0.654073
-0.022337	-1.79259	0.190645
0.0476805	-1.8185	-0.82408
0.0750873	-1.80511	-0.673296
-0.0142361	-1.79154	0.503829
0.0688119	-1.15882	1.58023
0.012203	-1.73213	0.264433
0.0117431	-1.38182	0.6832
-0.0637229	-0.252998	0.558863
-0.000249837	-0.817216	0.877685
-0.0629523	-1.48653	0.829263
0.0131626	0.0349717	1.85109
-0.0789612	0.585543	1.38509
-0.0156142	-0.430777	1.24649
-0.0283636	-1.66664	0.654073
-0.0286708	-1.28935	0.667016
-0.108444	-1.6977	1.7656
-0.0609304	-1.30327	0.877685
-0.0189007	-1.6171	0.832359
-0.0284718	-1.26797	0.389245
0.159187	-1.2694	1.8407
-0.0922844	-1.70019	-0.504356
-0.0480255	-1.8185	0.0404391
-0.0606867	-1.7839	-1.08868
-0.0584774	-1.8185	-0.792944
0.00814088	-1.80674	0.0699438
0.0157822	-1.80511	-0.48528
-0.00131492	-1.77264	-1.49269
0.0316228	-1.8038	0.877685
-0.0167293	-1.63321	-0.988229
0.0604991	-1.7839	-1.08868
0.0585051	-1.8185	-0.804116
0.0586462	-1.80674	0.302895
0.0176073	-1.80674	-0.583667
0.017224	-1.81883	0.00555403
0.00330687	-1.81883	-1.18071
0.0391422	-1.8185	-1.45157
-0.0471533	-1.81883	-0.984865
-0.0458339	-1.81883	-0.984865
0.0127823	-0.38133	-0.38133
0.0535393	-1.81883	0.00555403
-0.0332337	-1.73149	1.54115
0.0821794	-0.0293995	0.623151
0.0706509	-1.61146	0.64672
0.0769271	-1.26366	0.0301303
-0.0224403	-0.573849	1.27127
0.112747	-0.578478	1.8407
-0.101118	-0.765172	1.87783
0.0514918	-1.79799	-0.659277
0.000518005	-1.35486	-0.656933
0.0166934	-1.59684	-0.488441
0.0188591	-1.77859	-0.984865
0.0870543	-0.949826	0.214573
0.0199574	-1.80674	0.388631
0.0511386	-1.79218	0.0404391
0.0047113	-1.2694	0.164313
0.0298949	-1.79154	-0.515867
-0.0668956	-1.25306	1.32998
0.102387	-1.8185	-0.844863
0.0551344	-1.80674	0.302895
0.0559769	-1.81883	-0.984865
-0.00708519	-0.658013	1.87783
0.0336046	-1.26922	0.52876
-0.173304	-1.81883	0.302895
0.013154	0.0133713	1.78082
-0.14914	-1.54358	0.016357
-0.0233924	-1.79909	-0.678952
0.00308473	-1.77272	-0.612366
-0.00177539	-1.80674	-0.5558
0.0198955	-1.28935	1.54115
-0.0161719	-1.80813	-0.518745
0.0181803	-1.63739	0.145963
0.0227697	-1.80674	0.279208
-0.0157042	-1.60604	-0.275225
0.0327782	-0.00081338	1.69483
0.162875	-1.11131	0.631099
0.244526	-0.0755399	1.84018
-0.125758	1.36399	1.60386
-0.0794837	-0.0859779	1.6577
-0.0306777	-1.48653	0.939161
-0.0670552	-1.36754	1.72595
0.0707351	-1.41375	1.88833
0.170107	-1.24355	0.920636
0.0970942	-1.15485	1.88833
0.059572	0.418033	1.84925
0.15379	0.369533	1.84925
0.176934	0.371341	1.84925
-0.00617779	-1.26366	0.920636
0.0100082	-0.00081338	1.7209
0.157162	-0.412247	1.8407
0.184849	-1.70846	0.667016
0.186446	0.262543	1.7209
0.0745816	-0.0293995	1.7209
0.139736	0.616263	1.79864
0.0738037	-0.449327	1.84925
0.0981721	-1.20984	1.54115
0.0879415	-1.2822	-0.0400744
0.10234	-0.473075	1.87783
0.0687034	-0.00081338	1.7209
0.104935	-0.0293995	1.7209
0.0707008	-0.0159702	1.84925
0.0700924	-1.80037	1.24172
0.133677	-1.8055	1.09802
0.0915291	-0.00081338	1.7209
0.162797	0.113495	0.617241
0.226317	-1.48601	0.593824
0.30503	-1.79154	1.87783
0.258501	-0.00081338	1.7209
0.261292	-1.78849	1.78551
0.217609	-1.73473	-0.15738
0.16435	-0.0423025	0.60079
0.22989	-1.80674	0.302895
0.265884	-1.79154	0.817421
0.194968	-0.00081338	1.85109
0.217082	-1.24471	0.728887
0.148706	-1.81883	1.87783
0.283974	-0.412247	0.775004
-0.121288	-1.69827	1.26521
-0.117904	-0.00081338	1.54205
-0.181436	-1.81883	0.325532
-0.125802	-1.81883	0.218642
-0.0699934	-1.81883	0.302895
-0.0695421	-1.78455	0.0353425
0.0733388	-0.563772	1.87783
0.110814	-1.81883	1.26215
0.103227	0.301124	1.62138
0.0922727	-1.36762	-0.15738
-0.100358	-1.65426	-0.0905403
-0.071809	-1.74854	0.363433
-0.0145647	-0.800706	1.87783
-0.0601103	-1.51636	1.87783
-0.171314	-1.74542	1.87783
-0.101949	-1.67648	1.63978
0.11424	0.373124	1.79069
0.103139	-1.70664	0.6832
0.0254584	-1.73213	0.499612
0.0221101	-0.595891	1.88833
0.0733538	-0.390081	1.8407
0.178443	0.0685543	0.490109
0.189287	-0.00081338	1.69483
0.257634	0.629316	1.84809
0.123816	-1.79685	-0.354711
0.137954	-1.79154	1.34075
0.105086	-1.80674	0.388631
0.170818	-1.37674	0.555801
0.161009	-1.2694	-0.18227
0.0555634	-1.7918	0.581635
0.18395	-1.75443	1.1997
0.165466	-1.37191	0.514451
0.188387	-1.64588	0.699257
0.199919	-1.81883	0.617241
0.212181	-1.62544	0.514451
0.135345	-0.520565	0.914407
0.289391	-1.78921	1.63978
0.228253	-1.25006	-0.404573
0.159448	-1.25672	1.54115
0.251827	-0.850551	1.2294
-0.00331706	-1.65747	0.514451
0.0640594	-1.24585	0.274259
0.0685672	-1.0065	0.349807
0.0578885	-1.65747	-0.104614
0.158407	-0.412247	0.711668
0.122701	-0.00081338	0.933877
0.246124	-0.00081338	1.7209
0.408873	-1.43998	0.877685
0.381731	-1.37674	0.581635
0.394328	-1.17386	0.464275
0.393309	-1.70664	0.514206
0.367728	-1.69196	0.877685
0.394802	-1.80674	0.654073
0.420526	-0.672813	0.62689
0.444178	-1.81883	1.48899
0.0445293	-1.80674	0.654073
0.128464	-1.81883	1.33376
0.113129	-0.00081338	1.51736
0.16752	-0.00081338	0.933877
0.182343	-1.42472	0.731551
0.22782	-1.28935	0.1344
0.157812	-1.58246	0.654073
0.235346	-0.0159702	1.30581
0.266871	-1.57431	1.01198
0.212677	-1.81883	1.76839
0.125042	-1.16095	-0.279637
0.145738	-1.79685	0.514451
0.341375	-0.248225	0.711668
0.211518	-1.79685	-0.301542
0.181449	-1.59765	0.514451
0.206955	-1.28935	-0.274377
0.149517	-1.41177	0.505489
0.317553	-1.74542	0.135412
0.270575	-0.388793	0.725356
0.234159	0.00406179	1.74142
0.150285	0.26429	1.8407
0.163518	-0.388793	0.764175
0.107077	0.286232	1.8407
0.206536	-1.713	0.581314
0.218006	-1.8055	0.684986
0.28084	-1.2822	1.42188
0.195596	-0.656897	0.609331
0.0715203	-1.78782	1.46081
0.0733434	-0.0293995	1.36185
0.101325	-0.00081338	1.78985
0.027845	-0.00081338	1.7209
0.136804	-1.22584	0.555801
0.097221	-1.41177	0.0459888
0.0913806	-1.16673	0.337016
0.194588	-1.65365	0.654073
0.332059	-1.62887	-0.5558
0.294563	-1.72061	1.46867
0.354884	-1.80647	0.190645
0.195975	-0.924711	0.117227
0.180665	-0.561408	0.274259
0.221408	-1.62544	1.42188
0.216297	-1.26613	1.2294
0.234803	-1.37624	1.1997
0.251803	-1.20612	0.989237
0.243883	-1.79685	0.514451
0.0407118	0.0586183	1.83189
0.171353	0.000214088	1.8407
0.162498	-0.466549	1.8407
0.115742	-1.02594	1.2294
0.153442	-0.496931	1.76839
0.170596	-0.00081338	1.69483
0.27564	-0.851864	1.40995
0.245649	0.0654592	1.62304
0.226428	0.288873	1.79961
0.163584	0.0173719	1.86461
0.119263	0.0509977	0.481486
0.18051	0.111993	0.481486
0.184587	-0.519744	1.18057
0.0283286	-0.506327	1.54115
0.189302	-1.62319	0.976716
0.165404	-1.80674	0.654073
0.191995	-1.26366	0.351375
0.0672849	-1.61162	0.609331
0.220641	-1.7918	1.84831
0.255509	-1.26366	0.609331
0.0479574	-1.80674	0.666684
0.0916271	-1.80674	0.676092
0.148513	-1.3393	0.763615
0.117932	-1.70846	-0.0907524
0.0935991	-0.632042	1.37144
0.183779	-1.62078	0.86675
0.274862	-1.78849	-0.246998
0.225634	-0.814695	0.750471
0.210232	-1.27735	0.725758
0.134844	0.0991154	1.8489
0.192812	0.156335	1.68108
0.199218	0.113684	1.7209
0.102304	-0.0341986	0.51307
0.0926982	-1.7348	0.00471968
0.0906726	-1.79685	1.12386
0.0317328	-0.586782	1.84018
0.0722196	-0.538902	1.69681
0.238817	-0.350313	1.1839
0.21567	-0.00081338	0.764534
0.0938625	-0.0293995	1.81945
0.0478761	0.0333158	1.88833
0.0340222	-1.80674	0.6832
0.0868543	-1.28935	1.18057
0.0581953	-0.553148	0.654073
0.054267	-1.40807	0.326798
0.0960754	-1.76603	0.19689
0.180263	-1.55574	1.0937
0.242606	-1.19463	1.36736
0.100165	-1.04876	1.32192
0.243689	-1.67158	0.390667
0.211942	-1.28935	1.48899
0.164278	-0.961398	1.1997
0.102266	-1.69235	0.42273
0.182648	-1.79909	1.6909
0.207475	-1.61526	0.654073
0.246175	-1.79259	0.016357
0.0994678	-1.73213	0.330724
0.163814	-1.04646	0.577295
0.170896	-1.57379	-0.206767
0.215499	-0.578478	0.877685
0.288654	-1.64262	0.877685
0.145487	-1.81883	0.20786
0.270639	-1.28645	1.36736
0.221878	-0.892306	1.01621
0.204504	-1.65747	0.503829
0.228612	-1.45347	-0.246998
0.273423	-0.322172	0.657961
0.132848	-1.2694	1.10535
0.0607462	-0.25138	1.79413
0.115947	-1.69182	0.877685
0.0985738	-0.102226	1.69293
0.217475	-0.94632	0.877685
0.147469	-1.66629	1.8407
0.208845	0.440901	1.54115
0.14817	-0.191827	0.973454
0.048186	-1.79685	0.514451
0.0699273	-1.65007	1.31337
0.0997493	0.0469729	1.8407
0.153393	-1.53336	0.654073
0.116208	-1.53205	0.426376
0.198733	-0.47124	1.34075
0.215265	-1.02594	1.01762
0.196403	-1.38491	1.8407
0.300475	-1.34371	0.763615
0.261956	-1.78693	1.5673
0.175967	-1.30368	1.87783
0.211068	-1.74753	0.623151
0.178669	-1.81883	1.38735
0.142003	-1.73622	-0.289879
0.16049	-0.886946	0.274259
0.196147	-1.33159	0.62689
0.202812	-1.49864	0.321305
0.277934	-1.75443	-0.301542
0.218229	-1.81883	0.514451
0.216488	-1.81883	-0.488441
0.190762	0.0137087	1.8407
0.200476	-1.25006	-0.128723
0.0530412	-1.67158	1.10558
0.120416	-1.18496	1.88833
0.14406	-1.37615	1.87783
0.0320246	-1.63739	1.4024
0.0454025	-1.26366	1.87783
0.229526	0.771242	1.30798
0.138728	-0.121952	1.84018
0.0589098	-0.0293995	1.79155
0.0475475	-1.23253	1.74142
0.189131	-1.36767	1.87783
0.183325	-1.05956	1.8407
0.196685	0.0165039	0.851915
0.135012	-1.10438	1.78661
0.149332	-1.07543	1.25906
0.123374	0.0165039	1.71495
0.155358	-0.00081338	1.7209
0.0546135	1.04072	1.59339
0.319001	-1.79685	1.4024
0.140297	-1.71087	0.475857
0.217091	-1.10652	0.514451
0.238979	-1.27779	0.877685
0.261806	-0.654189	1.6856
0.183663	-1.14423	-0.0934465
0.193803	-1.69988	-0.301542
-0.192849	-1.39535	1.31337
0.0194057	-1.66574	1.8407
-0.0886998	0.0165039	0.851915
-0.0713218	-1.79154	0.00432729
-0.0830054	-1.7743	-0.0233511
-0.214486	-1.57687	1.45037
-0.0799237	-0.00081338	1.88833
0.48083	0.0550595	0.702403
0.389614	0.213963	0.369867
0.317545	0.0314126	0.0981341
0.591934	0.515403	0.52553
0.583994	0.0827836	0.682065
0.374084	-1.27975	1.69293
0.435875	-1.79154	0.0655467
0.440221	-1.43537	1.27541
0.378003	-1.73009	0.609331
0.307856	-1.81883	1.69293
0.320048	-1.37087	0.581689
0.485415	-1.80813	-0.264721
-0.157047	-0.00081338	1.69329
0.057775	-1.4119	-0.731381
-0.0554932	-1.80511	-1.333
-0.0155108	-1.18138	-0.759495
-0.0297	-1.80458	-0.456997
0.0578675	-1.7743	0.462945
0.184067	-1.26366	0.776952
0.00743961	-1.8055	0.388631
0.0111284	-1.80674	0.0109352
0.0139879	-0.160943	1.8407
-0.0524104	-0.412247	0.657961
0.0452238	-1.32748	0.388631
-0.171425	-0.412247	0.593346
0.0553639	-1.80674	-0.780647
-0.036276	-0.617899	1.87783
-0.012207	-1.80674	0.218642
-0.0257324	-0.412247	0.657961
0.0228065	-1.74429	0.497145
-0.0814086	-1.37674	1.15357
0.0814389	-1.56958	0.92797
0.125542	0.253939	1.56809
0.247073	-0.0407958	1.69293
0.287148	-1.06995	-0.690247
0.0149595	-1.7743	1.10881
-0.00771849	-0.919846	1.84925
-0.0372926	-0.0668528	1.50817
0.139634	-0.614475	1.8407
0.0422572	-0.878301	1.87783
0.137432	-0.978294	1.87783
0.0824802	0.250954	0.950431
0.00296513	-1.82945	0.302895
-0.0447499	0.586213	1.84925
-0.182311	0.0654592	1.56809
-0.108366	-1.59232	0.661592
0.211252	-1.15485	1.87783
-0.0542881	-0.720133	1.87783
0.0592489	0.461916	1.56809
-0.0398872	0.338132	1.45556
0.121156	0.47329	1.84925
0.244701	-0.506987	1.69302
0.178266	-1.41636	0.234861
0.222052	-1.16987	0.293797
0.272896	-0.599996	1.84831
0.241125	0.458614	1.84925
0.253418	-1.06915	0.215319
0.194474	-1.64996	-0.159135
0.0774563	-1.31329	0.728667
0.220006	-1.62824	0.581635
0.17369	-1.0401	0.555801
0.150353	-0.877276	1.84831
0.253387	-0.253265	1.87783
0.039805	0.233105	0.895945
0.190399	-0.769645	1.35212
-0.0203237	-1.80674	0.654073
0.0809916	-1.80674	0.325532
0.132028	-1.74542	1.87783
0.18659	0.234074	1.42912
0.0602304	-1.74542	0.253317
-0.0888697	-0.268395	1.1839
0.0241084	-1.80674	-0.728705
0.215787	-0.619152	1.78981
0.106307	-1.82945	-0.312624
-0.0848359	-1.80674	0.279208
0.154586	-1.74198	-1.46719
0.0568763	-1.06426	-0.213933
0.0986909	-1.79154	0.198056
0.00178269	-1.74753	0.915202
-0.071751	-1.26366	1.45556
-0.206621	-1.41022	0.47093
-0.158577	-1.33321	-0.164643
0.163824	-1.79283	0.785362
0.127639	-1.56518	0.993068
0.156333	-1.26366	-0.0124224
0.155579	-1.80674	1.85109
0.155399	-1.79933	0.0109352
0.204629	-1.44685	0.555801
0.150646	-1.56958	0.378639
0.152378	-1.42906	0.654073
0.168987	-1.36003	0.654073
0.116675	-1.06915	0.654073
0.181573	-1.79154	0.654073
0.07539	-1.67067	-0.387582
0.0999856	-1.68211	-0.387582
0.135371	-1.10788	0.609331
0.0965148	-1.74042	0.654073
0.140035	-0.475071	0.654073
0.162377	-1.80674	0.536842
0.270623	-1.23515	1.7656
0.16189	-0.322172	0.711668
0.149653	-1.00998	0.609331
0.0448631	-1.72877	0.388631
0.14885	-1.62157	0.795644
0.197337	-1.54358	0.973454
0.176541	-1.80674	0.218642
0.149211	-1.80674	0.0459888
0.0710577	-1.65114	-0.0454873
0.114057	-1.64873	0.364308
0.0958352	-1.52359	0.654073
0.0345035	-1.80674	0.654073
0.0568794	-1.80674	0.388631
0.106784	-1.43255	0.388631
0.119928	-1.26366	1.52361
0.192139	-1.6377	0.870473
0.173415	-1.67903	0.654073
0.206955	-1.79154	-0.786122
0.107497	-1.73473	-0.715337
0.058129	-0.412247	0.657961
0.172542	-1.80674	1.84831
0.0807396	-1.5361	0.555801
0.148295	-1.31365	0.383536
0.112528	-1.79154	0.342829
0.171237	-0.818932	0.60079
0.15843	-0.42489	0.654073
-0.0198593	-1.25524	1.87783
0.0805391	-1.32164	1.84925
0.0815456	-1.31999	1.87783
0.0830289	0.0166544	1.7209
0.0454209	-1.79154	0.302895
0.0294048	-1.66795	0.405137
0.0423059	-1.50028	-0.21858
0.00315732	-1.81883	-0.99046
0.047338	-1.58833	-0.764066
0.0556455	-0.296566	1.83189
0.0529921	-1.29869	-0.206767
0.0827283	-0.0159702	1.59126
0.0588926	-0.412247	0.657961
0.0598311	-0.384343	0.471183
0.0902338	-0.412247	0.487492
0.105545	-1.04881	1.15092
0.0256248	-1.74807	-0.658988
-0.12225	-1.41092	1.36529
0.05348	-1.80037	-0.99046
-0.0275577	-0.272008	1.74757
-0.143679	-1.74542	1.84831
-0.0461313	-0.550338	1.63978
0.276331	0.0700827	1.88833
0.151059	0.0165039	0.436922
0.168512	0.0314126	1.73926
0.151709	0.0173719	1.7209
0.181306	0.0654592	0.360838
-0.00101359	-0.201904	0.929458
0.1509	0.116044	0.116044
0.195378	-1.77798	0.390667
0.0534152	-0.00081338	1.7209
0.214182	-0.0293995	1.76773

## Sheet: Fig3a
RelativeBrainSize.PGLSresiduals	PercVeg
-0.0999582	20
-0.00441238	40
-0.0576259	30
-0.103119	100
0.22094	0
0.273171	0
0.17905	0
0.440637	0
0.146707	0
0.0503393	0
0.3733	0
-0.295364	50
0.0623702	20
0.107371	20
0.178406	0
0.224633	0
0.502809	0
0.562682	0
0.667066	0
0.453009	30
0.393704	40
0.496616	40
0.533448	0
0.511026	0
0.485006	0
0.58331	20
0.422126	0
0.414895	20
0.495897	40
0.525625	40
0.412808	0
0.476185	20
0.295371	30
0.464018	0
0.29277	0
0.328396	20
0.399035	40
0.298749	0
0.469297	30
0.410544	40
0.483857	30
0.347549	30
0.391285	30
0.393927	0
0.351959	0
0.486084	0
0.518988	0
0.541903	0
0.237591	20
0.452345	10
0.403566	0
0.374328	30
0.39987	0
0.410428	20
0.422605	20
0.410866	0
0.450047	0
0.455513	0
0.415766	0
0.560962	30
0.291112	0
0.43424	0
0.281893	0
0.570998	30
0.412176	0
0.459718	0
0.257407	0
0.0306972	0
0.0173176	0
-0.0495081	0
0.0986014	0
0.0974768	0
-0.119155	30
0.302388	0
0.301653	0
0.235488	0
0.21638	0
0.232209	0
0.216023	0
0.119934	0
0.201455	0
0.182575	0
0.188926	0
0.249693	0
0.228839	0
0.153368	0
0.146728	0
0.228476	0
0.224406	10
0.357177	0
0.514816	0
0.534393	30
-0.115007	50
0.192035	0
0.398514	30
-0.0610907	0
0.085619	10
0.0333729	80
0.133777	0
-0.0909374	50
-0.0360706	30
-0.0487047	20
-0.00098595	50
0.18824	0
0.233847	0
0.276941	0
0.176683	0
0.364335	0
0.172458	0
0.126225	0
0.207972	0
0.250434	0
0.245464	0
0.320823	0
0.346542	0
0.231685	0
0.284558	0
0.182691	0
0.110476	10
-0.024005	0
-0.164198	0
0.0470959	0
-0.0864918	0
-0.0739271	0
-0.0652144	0
-0.0575191	0
-0.0422631	0
-0.0239416	10
-0.0659387	0
-0.105403	0
-0.168539	0
-0.139646	0
-0.0613659	40
-0.00266809	0
-0.103568	30
-0.109583	0
-0.0823844	0
-0.123006	0
-0.0981903	0
-0.0606456	0
-0.0616335	0
-0.061187	0
0.0141115	0
-0.0794633	10
0.00609402	0
-0.102723	30
-0.0252779	20
-0.0431247	30
-0.0881419	0
-0.089019	0
-0.0459341	0
-0.125112	30
-0.116266	0
-0.115223	10
0.14243	0
-0.0409445	0
0.173068	0
0.200954	0
0.297059	0
0.119294	0
0.158149	0
0.0412059	10
0.359822	0
0.430283	0
0.223117	0
0.175632	0
0.171087	0
0.223	0
0.123138	0
0.147449	0
0.314665	0
0.285939	0
0.207989	0
0.24158	0
0.211666	0
0.302043	0
0.156367	0
0.294485	0
0.163982	0
0.214099	0
0.235988	0
0.354125	20
0.278396	0
0.369108	0
0.230693	10
0.247991	0
0.268617	0
0.44409	0
0.0932841	0
0.176682	0
0.268009	0
0.17301	0
0.154736	0
0.178073	0
0.112661	0
0.262087	0
0.271114	0
0.318468	0
0.317704	0
0.287064	0
0.189473	0
0.172029	0
0.193432	0
0.145588	0
0.337224	0
0.343842	0
0.258775	0
0.41361	0
0.227553	0
0.193811	0
-0.156876	70
0.567793	0
0.32178	0
0.258252	0
0.259897	0
0.354243	0
0.371849	0
0.319278	0
0.12446	10
0.0707269	0
0.435026	0
0.267786	0
0.212305	0
0.198269	0
0.173312	0
0.165137	0
0.267948	0
0.128993	0
0.375902	0
0.177847	0
0.227096	0
0.261224	0
0.243629	0
0.308512	0
0.148636	0
0.257663	0
0.262415	0
0.226176	0
0.133294	0
0.327307	0
0.299156	0
0.19259	10
0.262787	0
0.122723	0
0.112228	0
-0.032219	30
0.0423761	70
0.135428	40
0.039804	60
-0.161913	20
-0.0605075	20
0.0392183	40
0.0158688	40
0.0830434	30
0.0830434	30
-0.00859216	100
0.0272122	80
0.0274642	100
-0.0880919	80
-0.0541111	100
-0.0276807	100
0.0775629	30
0.025929	30
0.0140771	80
0.0598261	20
0.0053464	60
0.0986279	10
0.154876	40
0.0193388	30
0.0132938	10
-0.0376829	10
-0.00706329	70
-0.00615711	30
-0.0060406	50
0.0163188	0
0.326342	0
0.33494	0
0.295013	0
0.324325	0
0.27986	10
0.330827	0
0.339215	0
0.395646	0
0.34864	0
0.417518	0
0.327182	0
0.289852	0
0.356863	0
0.26598	0
-0.104412	0
-0.0077409	0
0.0152519	0
-0.106843	0
-0.104805	0
-0.105468	0
0.0141349	0
-0.114558	0
-0.00595329	0
0.0395218	0
-9.06e-05	0
-0.00789518	0
0.0582361	0
-0.0548057	0
0.0205461	0
-0.00155037	0
0.0543074	0
0.266292	0
-0.058731	0
0.0845186	0
0.0275898	0
-0.0353297	0
0.238322	10
0.19797	0
0.261022	0
0.200826	0
0.0382661	0
0.0466459	0
0.0757984	0
-0.0887519	10
0.0452147	20
0.124962	0
0.00352546	0
-0.064484	0
-0.047701	0
-0.110841	20
-0.102829	0
0.124719	20
-0.0949069	20
-0.0714345	20
-0.144815	0
-0.0653127	20
0.301004	0
0.263495	0
0.241019	0
0.125697	20
0.097381	30
0.093295	20
-0.0303763	0
-0.108386	0
-0.0487335	0
-0.0203364	0
-0.0418306	0
-0.0528252	0
-0.0819844	0
-0.0688061	10
-0.00606838	0
-0.118225	0
-0.0457376	0
-0.134697	0
-0.0917636	0
-3.02e-05	20
0.0923676	20
-0.0152224	0
-0.0623304	60
-0.159513	0
-0.109035	20
-0.0211566	0
-0.0786502	0
-0.146978	0
-0.0905763	30
-0.0496876	0
-0.051917	40
0.0723879	0
-0.162027	20
-0.0731649	0
-0.0699901	0
-0.0830128	0
-0.102454	0
-0.0392762	0
-0.0208154	0
-0.0130008	0
-0.00681782	0
-0.0560646	0
-0.0738826	20
-0.174127	0
0.234144	0
0.163793	0
0.00723998	0
0.16936	0
0.147468	0
0.131169	0
0.145766	0
0.220643	0
0.227115	0
0.0507455	0
0.00317401	0
0.195685	0
0.197278	0
0.16164	0
0.224472	0
0.232591	0
0.115784	0
0.189595	0
0.119608	0
0.0647222	0
0.138107	0
0.17699	0
0.134063	10
0.250126	0
0.214574	0
0.101565	0
0.103191	0
0.227939	0
0.259155	0
0.158883	0
0.0900415	0
0.245975	0
0.233802	0
0.292465	0
0.240155	0
0.271951	0
0.251985	0
0.215688	0
0.26351	0
0.197198	0
-0.155659	40
-0.108079	50
-0.112961	50
-0.113081	50
-0.150149	20
-0.136362	70
-0.138188	70
-0.0772822	10
-0.125726	30
-0.0929065	40
-0.0723917	20
-0.0531201	90
-0.0298123	50
-0.0963704	60
-0.219472	80
-0.259365	90
-0.199691	40
-0.0881149	40
-0.0232851	50
-0.0735726	0
-0.0880052	40
-0.102103	90
-0.00271121	0
-0.0974104	0
-0.0824077	20
-0.0331891	40
-0.163238	40
-0.0907251	40
-0.0824953	40
-0.21896	20
-0.231323	40
-0.100569	0
-0.0392565	0
-0.0951163	50
-0.116288	30
-0.109124	70
-0.181911	90
-0.190899	70
0.0734494	0
0.125136	10
0.0667679	0
0.108004	0
0.0885005	30
0.0832424	40
0.128536	30
0.0749106	30
0.0455581	10
-0.095912	70
-0.0829065	30
0.037288	20
0.00157502	20
0.0387248	20
0.0608499	0
0.0718769	0
-0.0046126	30
0.236628	0
0.215189	0
0.125496	40
0.175749	0
-0.0421283	100
-0.00280355	30
0.110512	0
0.216783	0
0.373113	0
0.201411	0
0.2119	0
0.241358	0
0.262928	0
0.317645	10
0.412366	20
0.256537	0
0.157482	0
0.239779	0
0.238246	0
0.183447	0
0.220628	0
0.155115	0
0.146773	0
0.170019	10
0.292506	0
0.174708	0
0.157435	0
0.218786	0
0.28985	0
0.186855	0
0.132884	0
0.265274	0
0.418861	0
0.404296	0
0.232041	0
0.186022	0
0.103763	0
0.347197	0
0.243249	10
0.247882	0
0.264049	0
0.280453	0
0.214457	0
0.227488	0
0.13325	0
0.145071	0
0.35385	0
0.117386	0
0.086971	0
0.184622	0
0.192561	30
0.320943	0
0.359357	0
0.429821	10
0.287644	0
0.268345	0
0.210621	0
0.30191	70
0.309988	0
0.195689	0
0.179043	0
0.157295	0
0.114589	0
0.115811	0
0.080169	0
0.0472702	0
0.0171939	0
0.247959	0
0.234446	0
0.276648	0
0.101843	0
0.158407	0
0.158407	0
0.263062	0
0.231812	0
0.188566	0
0.159699	0
0.235974	0
0.256218	0
0.403363	10
0.198322	0
0.218493	0
0.204064	0
0.24698	0
0.120306	0
0.117577	20
0.276445	10
0.213139	0
0.300817	10
0.401744	0
0.321345	0
0.283411	0
0.314134	0
0.324635	0
0.30769	0
0.304366	0
0.404244	0
0.373919	0
0.470232	20
0.423896	0
0.409287	0
0.412149	10
0.355685	10
0.41576	0
0.398002	0
0.399385	0
0.284766	0
0.30689	0
0.24924	0
0.238643	0
0.204196	0
0.159067	0
0.197504	20
0.244276	0
0.253841	10
0.134034	0
0.167969	0
0.262477	0
0.283809	0
0.266242	0
0.112049	0
0.202288	0
0.189867	0
0.257902	10
0.0391991	0
0.198687	0
0.228934	0
0.222804	20
0.0978359	0
0.1395	0
0.144671	0
0.168778	0
0.125133	0
0.256912	0
0.140126	0
0.217371	0
0.197094	0
0.171926	10
0.271968	0
0.259836	0
0.175818	0
0.195252	0
0.188399	0
0.187031	0
0.19298	0
0.139785	0
0.242699	0
0.107937	0
0.17711	0
0.129435	0
0.14004	0
0.322162	0
0.232464	0
0.19236	0
0.27023	0
0.226562	0
0.224488	0
0.234667	0
0.14459	0
0.225427	0
0.161616	0
0.226692	0
0.151102	0
0.23077	10
0.239618	10
0.184423	0
0.15347	0
0.287774	0
0.29444	0
0.32359	0
0.184642	0
0.185501	0
0.311789	0
0.187653	20
0.314118	0
0.273592	0
0.263051	0
0.252933	0
0.151011	0
0.287662	0
0.29774	0
0.226096	0
0.247732	0
0.184925	0
0.122907	20
0.100768	20
0.215292	0
0.22872	0
0.217676	10
0.362226	10
0.405713	0
0.205593	0
0.276164	0
0.104581	0
0.14476	0
0.127309	0
0.25827	0
0.167298	0
0.249906	0
0.0822541	0
0.153368	0
0.0568463	0
0.0674637	0
0.0521748	0
0.00699628	0
0.149085	0
0.0877836	0
0.114589	0
0.143668	0
0.259352	0
0.163029	0
0.170535	0
0.343547	0
0.210661	0
0.165346	0
0.156206	0
0.168243	10
0.212173	0
0.259069	0
0.141414	0
0.186523	0
0.246132	0
0.27256	0
0.301306	0
0.205021	0
0.190857	0
0.27382	0
0.265077	0
0.151978	0
0.0824833	0
0.129503	0
0.287866	0
0.240247	0
0.2933	10
0.203521	0
0.243848	0
0.203591	0
0.245331	0
0.189259	0
0.12783	0
0.393493	10
0.387136	0
0.244326	0
0.182714	0
0.157288	0
0.0956444	0
0.268465	0
0.357666	0
0.335326	0
0.144344	0
0.219295	0
0.183343	0
0.255704	0
0.272154	0
0.18272	0
0.142003	0
0.137622	0
0.177804	0
0.191837	0
0.142015	0
0.284413	0
0.262239	20
0.32963	10
0.237015	20
0.251823	0
0.327349	0
0.168681	0
0.139729	0
0.16948	0
0.164246	0
0.107607	0
0.187909	0
0.217977	0
0.280659	0
0.206963	0
0.115594	0
0.156465	0
0.263851	0
0.164493	0
0.116867	0
0.175585	0
0.160827	0
0.173435	10
0.426079	0
0.381074	10
0.232199	0
0.190417	0
0.198393	0
0.292271	0
0.133928	0
0.17391	0
0.251475	10
0.281345	0
0.332863	0
0.26949	0
0.301012	0
0.33179	0
0.414982	0
0.264174	0
0.296709	0
0.25118	0
0.198052	0
0.32397	0
0.00390461	0
0.179562	0
0.387165	0
0.375995	0
0.367912	0
0.472911	0
0.344575	0
0.333765	0
0.304208	0
0.204427	10
0.22057	0
0.202352	20
0.21599	0
0.393702	0
0.321653	0
0.212088	0
0.22203	0
0.239841	0
0.258965	0
0.141197	0
0.278445	0
0.140636	0
0.211625	0
0.292059	10
0.140778	0
0.230871	20
0.120691	0
0.117493	0
0.0650603	0
0.237683	40
0.401975	0
0.263226	10
0.238594	0
0.198946	10
0.191272	0
0.174452	10
0.269228	0
0.264218	0
0.22228	0
0.242602	0
0.206837	0
0.246438	0
0.0960754	0
0.108428	0
0.146289	0
0.219572	10
0.304285	0
0.302172	0
0.16568	0
0.276742	0
0.18177	0
0.211646	0
0.176013	0
0.105596	0
0.30002	0
0.258458	0
0.360804	0
0.340019	0
0.320338	0
0.242721	0
0.242654	0
0.306849	0
0.207439	0
0.113458	10
0.302167	0
0.253016	0
0.292478	0
0.170055	0
0.13273	0
0.0946055	0
0.111948	0
0.11245	0
0.227869	20
0.208448	0
0.214328	0
0.218807	10
0.166032	0
0.178341	0
0.338412	40
0.0446195	0
0.0672862	0
0.182334	20
0.0924893	0
0.158296	0
0.197825	0
0.170419	0
0.201569	0
0.186153	0
0.427434	0
0.347381	0
0.101065	0
0.397016	0
0.266717	10
0.301364	0
0.318525	0
0.348045	0
0.0786613	0
0.0702738	0
0.129824	0
0.447914	0
0.479935	0
0.312054	0
0.111018	10
0.183476	0
0.139463	0
0.280219	0
0.322382	0
0.18107	10
0.212299	0
0.252692	0
0.238076	0
0.269883	0
0.224247	0
0.275627	0
0.195473	0
0.23384	10
0.178011	0
0.104732	10
0.04431	0
0.270615	0
0.227869	0
0.386922	0
0.246446	0
0.430953	0
0.485429	0
0.194586	0
-0.036027	0
0.468891	0
0.533534	0
0.467444	0
0.481339	40
0.429118	40
0.545098	20
0.575734	0
0.548567	0
0.604102	0
0.375245	30
0.374287	0
0.338399	20
0.366718	0
0.434655	30
0.431714	30
0.457235	0
0.447131	0
0.441089	40
0.458281	30
0.505279	30
0.460881	30
0.460291	0
0.419427	20
0.483085	0
0.485223	40
0.535011	30
0.550608	0
0.557892	30
0.577244	30
0.432803	10
0.341925	0
0.329823	30
0.380372	0
0.341754	30
0.335799	30
0.408426	20
0.396911	0
0.558665	40
0.565769	0
0.357053	10
0.402758	70
0.547118	30
0.321148	40
0.488198	40
0.466911	20
0.45565	20
0.390146	30
0.312272	30
0.367104	0
0.462822	0
0.460203	30
0.482939	20
0.540045	30
0.449348	40
0.338978	30
0.387965	0
0.523482	0
0.464201	0
0.404275	30
0.422842	40
0.503114	60
0.307916	0
0.274767	0
0.578848	0
0.322195	30
0.207108	30
0.219878	0
0.240741	30
0.255432	0
0.376398	30
0.397676	0
0.664514	30
0.554625	0
0.404557	20
0.516405	0
0.506757	30
0.475874	30
0.420592	30
0.513686	10
0.505146	0
0.407737	30
0.407768	0
0.407768	40
0.410605	30
0.508072	0
0.565426	0
0.322763	30
0.282204	0
0.339031	0
0.258067	30
0.394169	30
0.339194	0
0.348703	30
0.37076	30
0.40132	30
0.364941	0
0.371456	0
0.350788	30
0.303441	30
0.686058	0
0.42304	30
0.47803	30
0.4209	20
0.431184	20
0.381342	50
0.58654	0
0.395621	0
0.41969	0
0.422557	10
0.461358	0
-0.135699	0
-0.14146	0
0.335047	0
0.372127	0
0.393882	0
0.301294	0
0.351521	0
0.446984	0
0.365476	0
0.424889	0
0.269617	0
0.395935	0
0.294069	0
0.449253	0
0.329918	0
0.479417	0
0.416526	0
0.448944	0
0.351018	0
0.392339	0
0.264487	0
0.566075	0
0.354899	0
0.370122	0
0.492742	0
0.420799	0
0.454767	0
-0.107489	0
-0.117554	20
-0.195472	30
-0.135722	0
-0.224767	20
-0.0740653	20
-0.23441	0
0.157376	0
0.0849653	0
0.128853	0
0.0966024	0
0.138371	0
0.138258	0
0.138258	0
0.190814	0
0.190814	0
0.134196	0
0.225127	0
-0.0715782	90
0.0554542	50
0.037185	30
0.0463394	70
0.0641667	70
-0.0722399	80
0.0846891	40
0.0349344	30
-0.123026	100
0.139651	0
0.191414	0
0.13979	0
0.301518	0
0.167116	0
0.347534	0
0.364649	0
0.137432	0
0.0996422	0
-0.163599	0
-0.199657	0
0.0995436	10
0.0318412	0
-0.215356	40
-0.14564	0
-0.0281605	20
-0.174166	0
0.00612538	70
0.273043	0
0.354463	0
0.60259	0
0.0851731	30
0.124465	0
0.179512	20
0.124279	0
0.19336	20
0.181331	0
0.278076	10
0.0741311	0
0.168116	0
0.307335	0
0.353943	0
0.320188	0
0.334513	0
0.513204	0
0.232898	0
-0.0352834	0
-0.049055	0
0.00766559	0
-0.0313559	0
0.0133096	0
-0.0142187	0
0.165448	0
0.139414	0
0.0585527	0
0.34941	0
0.392273	0
0.282648	0
0.0446527	0
0.047869	20
0.165634	0
0.403232	0
0.384971	0
0.38177	0
0.371245	0
0.472388	0
0.153517	0
0.238106	0
0.271545	0
0.137879	0
-0.323339	0
0.254945	0
0.269232	0
0.265034	0
0.146071	0
0.499169	0
0.174053	0
0.461834	0
0.0994977	30
0.0931108	0
-0.116508	0
0.0959639	0
-0.0469369	0
-0.136232	0
-0.020425	0
0.230341	0
0.184788	0
-0.104019	30
-0.0355293	50
-0.235589	60
-0.0964582	10
-0.137691	10
-0.0857546	80
-0.149099	0
-0.14284	40
-0.196141	10
-0.0158968	0
-0.267749	10
-0.384565	30
-0.118316	10
-0.00460059	40
-0.051478	40
-0.143521	80
-0.0385621	0
-0.0499409	0
-0.154186	30
-0.139074	10
-0.196197	20
-0.020113	50
-0.280204	40
-0.145221	20
-0.20636	40
0.448684	0
0.387346	0
0.348594	20
0.395852	0
0.327586	0
0.311853	0
0.472113	0
0.184513	0
0.371431	0
0.188279	0
0.31449	10
0.167927	0
0.0770701	0
0.109206	0
-0.0454083	0
0.0458578	10
0.309835	30
0.25308	20
0.178966	0
0.206789	0
-0.176952	0
0.230273	10
0.199331	0
0.173101	10
0.23901	0
0.29726	10
0.262878	0
-0.210377	20
0.0560882	0
0.201961	0
0.133018	20
0.0298545	0
0.176231	20
0.0462397	0
-0.0218376	0
0.239541	0
0.000397584	0
0.0966652	0
0.316033	0
0.448526	0
0.281318	0
0.15526	0
0.0716851	0
0.0686698	0
0.00555107	0
0.0752851	0
-0.0964089	0
-0.0707378	30
-0.0623576	0
-0.1177	0
-0.0632173	10
-0.0312506	0
-0.00690261	0
-0.00890628	0
-0.155811	0
-0.114733	30
-0.00929054	30
-0.0662313	0
-0.0407902	0
-0.027935	0
0.00620849	0
0.0298305	0
0.00813338	0
-0.0812545	0
-0.0595919	0
-0.0485155	0
-0.0225692	0
-0.116148	0
0.00580965	0
0.180192	0
-0.057018	0
0.389774	0
0.232041	0
0.181918	0
0.259616	0
0.0758549	0
0.16387	0
0.376848	20
0.131922	0
0.205915	0
0.0674637	0
0.175476	0
0.290897	0
0.201325	10
0.352808	0
0.194564	0
0.315556	0
0.183049	10
0.241568	0
0.269665	0
0.347225	0
0.355015	0
0.194979	0
0.231813	10
0.125082	0
0.291515	0
0.136142	0
0.251685	0
0.213416	0
0.14649	0
0.209355	0
0.22447	0
0.157517	0
0.163667	0
0.157314	20
0.301663	10
0.198674	0
0.271446	0
0.202274	0
0.24783	0
0.136699	0
0.166073	0
0.152633	0
0.131397	0
0.167609	0
0.302223	0
0.2234	10
0.196693	0
0.247932	0
0.248186	0
0.273385	0
0.305937	0
0.264197	0
0.120333	0
0.340363	0
0.283549	0
0.196051	0
0.201336	0
0.226499	0
0.283029	0
0.176573	0
0.261664	0
0.20848	0
0.298265	0
0.324201	0
0.130627	0
0.0113688	0
0.174922	0

## Sheet: Fig3b
RelativeBrainSize.PGLSresiduals	Eggs/year
-0.0999582	9
-0.0576259	8
-0.295364	10.8333
0.298749	6.75
0.0986014	3
-0.119155	6
0.302388	8.925
0.224406	5.15
-0.115007	14.4
0.0333729	4
0.133777	5.5
-0.0909374	7.5
-0.0487047	3.74575
-0.00098595	3
0.176683	1
0.172458	0.5
0.126225	1
0.207972	1
0.182691	1
-0.0864918	6
-0.102723	6
-0.0252779	9
0.287064	4
0.227553	1.5
-0.156876	8
0.567793	4.095
0.12446	1.35
0.0707269	2.9
0.435026	3.1
0.212305	2
0.198269	4
0.227096	1.53
0.261224	1.825
0.148636	2
0.262415	1.75
0.226176	4.38
0.133294	2.5
0.327307	2
0.19259	1
0.262787	1
0.122723	0.905
0.112228	2.79984
-0.032219	16.5
0.0423761	11
0.135428	7
0.039804	9.03704
-0.161913	9.3497
-0.0605075	10.0997
0.0392183	8
0.0158688	9.5
0.0830434	6.40073
0.0830434	6.40073
0.0272122	11
0.0274642	10.5
-0.0880919	4.24
-0.0541111	5.5
-0.0276807	9.7
0.0775629	5.9
0.025929	6.9
0.0140771	8
0.0598261	9
0.0053464	9.5
0.0986279	9
0.154876	7.1015
0.0193388	6.50061
0.0132938	9
-0.00706329	7.22532
-0.00615711	10.2
-0.0060406	9
0.0163188	6.88889
0.0152519	4
-0.00789518	6
0.0582361	1
0.0205461	2
0.19797	2
0.261022	1
0.200826	0.5
0.0452147	4.3575
-0.102829	3.95
0.301004	3.5
0.263495	2.2
-0.0487335	8
-0.0203364	5
-0.0418306	5
-0.118225	4
-0.0457376	2
-0.00681782	11
0.147468	7.5
0.131169	3.75
0.145766	4.5
0.0507455	4.5
0.195685	3.5
0.232591	2.5
0.0647222	12.45
0.103191	6
0.245975	3.375
0.197198	5.25
-0.112961	15.9375
-0.113081	14
-0.136362	16.8709
-0.138188	11
-0.125726	19.5
-0.0531201	8.75
-0.0298123	7.75
-0.0963704	12
-0.219472	7.1
-0.259365	7.35
-0.199691	18.6
-0.0881149	5.5
-0.0232851	6.75
-0.0735726	6.75
-0.102103	6
-0.0974104	8.5
-0.0331891	6
-0.163238	8.75
-0.0907251	10
-0.21896	5
-0.231323	11
-0.116288	11
-0.181911	8
-0.190899	12
0.108004	5.75
0.0885005	2.5
0.0832424	2
0.0455581	4.33529
-0.095912	18
0.00157502	15
0.0718769	3.76923
0.216783	3.5
0.317645	2
0.418861	3.75
0.404296	4.07
0.232041	5.25
0.103763	9
0.264049	13.5
0.145071	4.4
0.117386	10
0.184622	9.625
0.192561	10.7625
0.268345	4.15
0.30191	7.8
0.198322	5
0.404244	5
0.373919	5
0.423896	4.26
0.409287	4.5
0.284766	5.4
0.283809	5.61
0.112049	8.175
0.202288	7.7
0.198687	8.16
0.125133	14.25
0.140126	6
0.271968	3
0.29444	4
0.185501	7
0.187653	8.55
0.263051	2.82
0.122907	10.5
0.22872	3
0.104581	6
0.14476	6
0.127309	6
0.343547	1
0.393493	3.5
0.268465	6
0.357666	6.95
0.335326	10.545
0.142003	4.25
0.137622	4.4
0.142015	2
0.187909	2
0.156465	8.4375
0.426079	1.5
0.375995	6
0.472911	4
0.204427	12
0.202352	5
0.22203	7
0.239841	8
0.140778	8.7
0.238594	4.9425
0.242602	4
0.246438	4.4
0.242721	6
0.306849	5.025
0.113458	7.875
0.253016	7.76125
0.292478	7.24
0.0946055	9
0.227869	4
0.218807	4
0.178341	3.75
0.158296	4.4
0.318525	6
0.447914	3.815
0.479935	3.93
0.312054	3.26
0.322382	6.705
0.212299	3.25
0.252692	3
0.275627	3
0.386922	7.5
0.545098	2.5
0.604102	2
0.374287	5
0.432803	7.5
0.307916	4.5
0.664514	0.454545
0.381342	0.78255
0.335047	4
0.372127	2.75
0.393882	2.5
0.301294	2.25
0.424889	5
0.395935	3.75
0.448944	4.25
0.370122	9.0125
0.492742	2.5
0.420799	2.9
0.454767	4
-0.107489	14.1665
-0.195472	14
0.0849653	4
-0.0715782	4
0.0554542	7.9
0.037185	10
0.0463394	8.05
0.0641667	6.4
0.0846891	8
0.0349344	9.28571
-0.123026	7.33333
0.139651	3.75
0.13979	3
0.301518	2.75
0.167116	3
0.137432	2.24
0.0995436	1.25
-0.215356	16.6998
-0.0281605	8
0.139414	7.77
0.403232	5.7
0.384971	5.64
0.371245	6.1
0.472388	4.8
0.153517	2
0.238106	3.675
0.254945	2
0.146071	1
0.499169	2
-0.136232	8
0.230341	6.5
-0.104019	19.275
-0.0355293	15
-0.235589	17.9988
-0.0857546	8
-0.14284	18.75
-0.00460059	8.24957
-0.051478	7.87254
-0.154186	9.54
-0.139074	2
-0.145221	4.5
-0.20636	16
0.472113	3.5
0.184513	4.1
0.371431	5
0.0458578	7.62
0.29726	7.4
0.262878	12.9
-0.210377	6
0.176231	7.9
0.0752851	6.2

## Sheet: Fig3c
RelativeBrainSize.PGLSresiduals	Body.Mass.g
-0.0999582	218.5
-0.00441238	539
-0.0576259	320
-0.103119	1060
0.22094	618
0.273171	315.5
0.17905	36
0.440637	170.917
0.146707	56.5
0.0503393	28.75
0.3733	3920.5
-0.295364	109250
0.0623702	167.25
0.107371	76
0.178406	31.5
0.224633	511.25
0.502809	80.35
0.562682	283.5
0.667066	492
0.453009	63
0.393704	281
0.496616	128
0.533448	110.965
0.511026	89.4
0.485006	1292.82
0.58331	347
0.422126	68.8
0.414895	40.45
0.495897	166.95
0.525625	271.11
0.412808	525
0.476185	193.5
0.295371	85.35
0.464018	184.75
0.29277	33.4
0.328396	26.1
0.399035	75.7
0.298749	52.6
0.469297	34.225
0.410544	13.5
0.483857	139.5
0.347549	31.41
0.391285	150.425
0.393927	153.375
0.351959	133.935
0.486084	212.34
0.518988	255.785
0.541903	145.5
0.237591	865
0.452345	237.25
0.403566	237.25
0.374328	104.875
0.39987	62.6
0.410428	76.6
0.422605	149
0.410866	126
0.450047	251
0.455513	108.4
0.415766	59.7
0.560962	90
0.291112	714.25
0.43424	227.5
0.281893	35.7
0.570998	429
0.412176	66
0.459718	372
0.257407	808
0.0306972	8.475
0.0173176	5.8
-0.0495081	3.03333
0.0986014	33.5
0.0974768	51
-0.119155	41
0.302388	21.6
0.301653	44.05
0.235488	15.1
0.21638	37.5
0.232209	30.75
0.216023	28.2
0.119934	11.2333
0.201455	21.575
0.182575	69.825
0.188926	147.75
0.249693	32
0.228839	31.65
0.153368	11
0.146728	15.975
0.228476	106.5
0.224406	8.35
0.357177	32.1
0.514816	431.975
0.534393	254
-0.115007	623
0.192035	635.75
0.398514	129.75
-0.0610907	1149
0.085619	94
0.0333729	2090
0.133777	493.25
-0.0909374	841
-0.0360706	281
-0.0487047	496
-0.00098595	2472.75
0.18824	1163.33
0.233847	288.75
0.276941	1196
0.176683	4800
0.364335	303
0.172458	5325
0.126225	4706.75
0.207972	2075
0.250434	1067.25
0.245464	1190.5
0.320823	3060
0.346542	2360
0.231685	30.325
0.284558	22
0.182691	8800
0.110476	192
-0.024005	82.9
-0.164198	136
0.0470959	60
-0.0864918	339
-0.0739271	57.5
-0.0652144	295
-0.0575191	671
-0.0422631	756
-0.0239416	490.5
-0.0659387	96
-0.105403	192.5
-0.168539	275
-0.139646	2235
-0.0613659	168
-0.00266809	87.55
-0.103568	365
-0.109583	173.5
-0.0823844	170
-0.123006	129.5
-0.0981903	500
-0.0606456	278
-0.0616335	303
-0.061187	135
0.0141115	143
-0.0794633	91.625
0.00609402	147.5
-0.102723	222.5
-0.0252779	147.75
-0.0431247	110
-0.0881419	212.5
-0.089019	220
-0.0459341	220
-0.125112	113.075
-0.116266	404.75
-0.115223	236
0.14243	143
-0.0409445	133
0.173068	860
0.200954	641
0.297059	168.15
0.119294	138.5
0.158149	249
0.0412059	310.5
0.359822	41.525
0.430283	109
0.223117	13.625
0.175632	11.175
0.171087	8.2
0.223	23.3
0.123138	10.075
0.147449	13.3
0.314665	18.25
0.285939	82
0.207989	82.25
0.24158	19.65
0.211666	17.775
0.302043	16.5
0.156367	36.15
0.294485	15.2
0.163982	6.5
0.214099	6.8
0.235988	69.05
0.354125	45
0.278396	24.5
0.369108	24.85
0.230693	58.6
0.247991	49
0.268617	145.1
0.44409	42.75
0.0932841	18
0.176682	11.5
0.268009	11.6
0.17301	220
0.154736	200
0.178073	39.75
0.112661	52
0.262087	26.525
0.271114	76.9
0.318468	87
0.317704	23.5
0.287064	27.6875
0.189473	11.3
0.172029	7.525
0.193432	65.5
0.145588	1900
0.337224	224.5
0.343842	1050
0.258775	653
0.41361	1203.5
0.227553	5606.04
0.193811	1214.75
-0.156876	1084.75
0.567793	65.525
0.32178	1428.5
0.258252	910
0.259897	568.5
0.354243	210
0.371849	861.5
0.319278	350
0.12446	1200
0.0707269	412.75
0.435026	496.5
0.267786	328
0.212305	2347
0.198269	3466
0.173312	479.583
0.165137	453.5
0.267948	240.5
0.128993	180
0.375902	614
0.177847	265.5
0.227096	1179.12
0.261224	791
0.243629	278
0.308512	198.5
0.148636	2751.5
0.257663	529
0.262415	636
0.226176	939.63
0.133294	3900
0.327307	637.5
0.299156	276
0.19259	1600
0.262787	2278.17
0.122723	3643.75
0.112228	1697.5
-0.032219	2228
0.0423761	840
0.135428	400
0.039804	981
-0.161913	1082
-0.0605075	1105
0.0392183	488.75
0.0158688	590
0.0830434	420.25
0.0830434	420.25
-0.00859216	2603.5
0.0272122	792
0.0274642	776.667
-0.0880919	3770
-0.0541111	5656
-0.0276807	812.5
0.0775629	680.667
0.025929	360.75
0.0140771	1250
0.0598261	865
0.0053464	4480
0.0986279	882
0.154876	240
0.0193388	523
0.0132938	606.75
-0.0376829	665
-0.00706329	855
-0.00615711	1364
-0.0060406	1415
0.0163188	2636.5
0.326342	4000
0.33494	921
0.295013	2899.25
0.324325	2382.5
0.27986	755
0.330827	200
0.339215	472
0.395646	1081
0.34864	2268.75
0.417518	1737.5
0.327182	220
0.289852	179
0.356863	143.5
0.26598	44.125
-0.104412	9.3
-0.0077409	5.95
0.0152519	5.05
-0.106843	159
-0.104805	6.85
-0.105468	13.6
0.0141349	9.53333
-0.114558	3.445
-0.00595329	132.5
0.0395218	69
-9.06e-05	7.1
-0.00789518	6.85
0.0582361	172.5
-0.0548057	27.3
0.0205461	54
-0.00155037	41.55
0.0543074	5.75
0.266292	349
-0.058731	10.1
0.0845186	5.45
0.0275898	4.1
-0.0353297	4.8
0.238322	1575
0.19797	2080.5
0.261022	3402.5
0.200826	10500
0.0382661	787
0.0466459	667.967
0.0757984	1012.5
-0.0887519	215.25
0.0452147	41.2
0.124962	31.5
0.00352546	116.15
-0.064484	108
-0.047701	62.7
-0.110841	67.8
-0.102829	324.675
0.124719	183
-0.0949069	55.625
-0.0714345	96.5
-0.144815	46.65
-0.0653127	45
0.301004	1077.17
0.263495	6400
0.241019	5470
0.125697	52.5
0.097381	47
0.093295	53.5
-0.0303763	505.75
-0.108386	419.95
-0.0487335	48.75
-0.0203364	35
-0.0418306	46.375
-0.0528252	70.4
-0.0819844	136.983
-0.0688061	587
-0.00606838	457.55
-0.118225	135
-0.0457376	147.5
-0.134697	196
-0.0917636	429.075
-3.02e-05	90.5
0.0923676	31.55
-0.0152224	48.9
-0.0623304	128.65
-0.159513	2192
-0.109035	652.5
-0.0211566	259
-0.0786502	497
-0.146978	236.75
-0.0905763	247
-0.0496876	262
-0.051917	204.5
0.0723879	190.5
-0.162027	338.5
-0.0731649	211.175
-0.0699901	110.325
-0.0830128	145
-0.102454	117.75
-0.0392762	149
-0.0208154	73
-0.0130008	99.275
-0.00681782	101
-0.0560646	159
-0.0738826	132.75
-0.174127	234
0.234144	142.5
0.163793	122.5
0.00723998	25.125
0.16936	34.375
0.147468	84.4
0.131169	126.75
0.145766	33.8667
0.220643	340.325
0.227115	321.6
0.0507455	16.375
0.00317401	15.1
0.195685	120
0.197278	182.5
0.16164	8.85
0.224472	6.4
0.232591	5.95
0.115784	53.75
0.189595	60
0.119608	49.85
0.0647222	112.625
0.138107	159.3
0.17699	373.5
0.134063	65.85
0.250126	122.25
0.214574	95.75
0.101565	138.5
0.103191	376
0.227939	115
0.259155	152.25
0.158883	103.25
0.0900415	222.75
0.245975	1118.25
0.233802	1348
0.292465	362.5
0.240155	638.25
0.271951	167.25
0.251985	561.75
0.215688	692.775
0.26351	43.5
0.197198	61.025
-0.155659	2330
-0.108079	1333.88
-0.112961	169.25
-0.113081	171.5
-0.150149	2280.5
-0.136362	535.5
-0.138188	532
-0.0772822	4133
-0.125726	173.333
-0.0929065	185.55
-0.0723917	354.75
-0.0531201	633.75
-0.0298123	714
-0.0963704	1962.5
-0.219472	1059
-0.259365	1930
-0.199691	1867.5
-0.0881149	2077.75
-0.0232851	525
-0.0735726	1250
-0.0880052	1100
-0.102103	456
-0.00271121	648.5
-0.0974104	711
-0.0824077	2060
-0.0331891	560
-0.163238	1375
-0.0907251	233
-0.0824953	280
-0.21896	4093.75
-0.231323	5811
-0.100569	1675
-0.0392565	224.5
-0.0951163	701
-0.116288	1043.75
-0.109124	1404.5
-0.181911	2942.5
-0.190899	851
0.0734494	747.25
0.125136	432.5
0.0667679	133
0.108004	1085
0.0885005	3590
0.0832424	6250.5
0.128536	44.5
0.0749106	83.8333
0.0455581	893.5
-0.095912	531.5
-0.0829065	191
0.037288	173
0.00157502	294.833
0.0387248	61.975
0.0608499	1057.75
0.0718769	77.5
-0.0046126	387
0.236628	370
0.215189	227.5
0.125496	306
0.175749	265
-0.0421283	793
-0.00280355	4320
0.110512	8
0.216783	39.1
0.373113	11.325
0.201411	41.5
0.2119	37.6
0.241358	33.05
0.262928	40.5
0.317645	207
0.412366	118.5
0.256537	16.7
0.157482	47.8
0.239779	66.075
0.238246	102.55
0.183447	9.7875
0.220628	7.6
0.155115	7.7
0.146773	9.375
0.170019	6.35
0.292506	7.1
0.174708	12.35
0.157435	10.45
0.218786	21.9
0.28985	11.65
0.186855	35.5
0.132884	35.6
0.265274	12.5
0.418861	78.725
0.404296	124
0.232041	7
0.186022	6.25
0.103763	23.375
0.347197	15.8
0.243249	42.075
0.247882	56.625
0.264049	113.5
0.280453	16.9
0.214457	31.9
0.227488	11.35
0.13325	6.325
0.145071	13
0.35385	62.075
0.117386	17.9
0.086971	9.6
0.184622	25
0.192561	21.4
0.320943	87.9917
0.359357	64.65
0.429821	53.8
0.287644	43.5
0.268345	37.2
0.210621	34.5
0.30191	43.05
0.309988	37.65
0.195689	140
0.179043	17.9
0.157295	25.6
0.114589	21.3
0.115811	19.05
0.080169	13.6
0.0472702	11.2
0.0171939	18
0.247959	36.65
0.234446	16.65
0.276648	17.5
0.101843	25.35
0.158407	29.925
0.158407	29.925
0.263062	35.525
0.231812	14.95
0.188566	29.75
0.159699	40.725
0.235974	69.725
0.256218	39.5
0.403363	216
0.198322	22.3
0.218493	29.4
0.204064	32.675
0.24698	101.425
0.120306	10.8
0.117577	10.5
0.276445	67.9
0.213139	57.375
0.300817	26.25
0.401744	80.675
0.321345	126.65
0.283411	144.25
0.314134	66.7667
0.324635	28.75
0.30769	34.05
0.304366	67.625
0.404244	120
0.373919	129.25
0.470232	309
0.423896	387
0.409287	285.05
0.412149	550
0.355685	396.25
0.41576	640
0.398002	536.75
0.399385	560.5
0.284766	364
0.30689	53
0.24924	20.25
0.238643	19.875
0.204196	19.15
0.159067	33.95
0.197504	47.675
0.244276	23.975
0.253841	8.25
0.134034	9.85
0.167969	7.325
0.262477	47.95
0.283809	14.7
0.266242	20.85
0.112049	9.1
0.202288	36.75
0.189867	27
0.257902	15.9
0.0391991	8.2
0.198687	55.9
0.228934	30.65
0.222804	9
0.0978359	8.8
0.1395	8.9
0.144671	7.675
0.168778	14.25
0.125133	14.5
0.256912	95.4
0.140126	10
0.217371	16.2
0.197094	78.7
0.171926	12.875
0.271968	23.1
0.259836	38.95
0.175818	16.8
0.195252	14
0.188399	75.1
0.187031	277
0.19298	30.3
0.139785	10.4
0.242699	12.3
0.107937	28.4333
0.17711	14.2
0.129435	47.25
0.14004	61.925
0.322162	65.8
0.232464	45
0.19236	14.55
0.27023	25.7
0.226562	35
0.224488	16.525
0.234667	24
0.14459	22
0.225427	23.525
0.161616	31.85
0.226692	15.25
0.151102	12.7
0.23077	17.275
0.239618	19.8
0.184423	10.8
0.15347	6.15
0.287774	47.5
0.29444	290.5
0.32359	28.1
0.184642	11.15
0.185501	79.9
0.311789	285.5
0.187653	43.15
0.314118	27.2
0.273592	11.5
0.263051	21.5
0.252933	33.025
0.151011	64.025
0.287662	14.8
0.29774	193.5
0.226096	101
0.247732	16.175
0.184925	21.1
0.122907	8.725
0.100768	9.1
0.215292	12.6
0.22872	14.4
0.217676	11.45
0.362226	21.625
0.405713	23
0.205593	12
0.276164	38.475
0.104581	17.75
0.14476	17.5
0.127309	17.225
0.25827	20.325
0.167298	21.6
0.249906	351.5
0.0822541	11.575
0.153368	11
0.0568463	10.3167
0.0674637	9.9
0.0521748	15.7167
0.00699628	11.4
0.149085	27.55
0.0877836	63.5
0.114589	21.3
0.143668	8.05
0.259352	26.375
0.163029	26.1
0.170535	42.2
0.343547	979.95
0.210661	7.9
0.165346	7.4
0.156206	10.5
0.168243	9.3125
0.212173	8.15
0.259069	9.75
0.141414	9.2
0.186523	26.325
0.246132	34.4
0.27256	29.725
0.301306	60.575
0.205021	52.6
0.190857	13.85
0.27382	10.9
0.265077	12.825
0.151978	12.25
0.0824833	8.1
0.129503	8.875
0.287866	58.15
0.240247	32.7
0.2933	23.125
0.203521	96.6
0.243848	63.125
0.203591	16.275
0.245331	10.9
0.189259	20.75
0.12783	24.6
0.393493	71.1
0.387136	158.125
0.244326	26.6
0.182714	37.25
0.157288	12
0.0956444	8.875
0.268465	10.25
0.357666	10.8
0.335326	11.5185
0.144344	23.075
0.219295	44.4
0.183343	42
0.255704	14.3
0.272154	100.483
0.18272	29.35
0.142003	9.55
0.137622	8.6
0.177804	11.45
0.191837	24.8
0.142015	14.9
0.284413	156
0.262239	12.9667
0.32963	14.25
0.237015	38.7667
0.251823	40.7
0.327349	35.2
0.168681	23.475
0.139729	190
0.16948	15.9
0.164246	14.925
0.107607	13.6
0.187909	254.083
0.217977	105.05
0.280659	10.9
0.206963	9.25
0.115594	9.36667
0.156465	61.9167
0.263851	31.2
0.164493	32.075
0.116867	19.5
0.175585	61.125
0.160827	24.725
0.173435	12.8
0.426079	100
0.381074	213
0.232199	101
0.190417	103.375
0.198393	66.4
0.292271	18.5
0.133928	18.25
0.17391	11.25
0.251475	17.4
0.281345	9.75
0.332863	70
0.26949	71
0.301012	43.2
0.33179	41.8
0.414982	57.8
0.264174	39.8
0.296709	14.6
0.25118	33.25
0.198052	123.513
0.32397	90
0.00390461	27
0.179562	12.5
0.387165	214
0.375995	213.375
0.367912	121.5
0.472911	247.75
0.344575	86.5
0.333765	105
0.304208	166
0.204427	5.3
0.22057	12
0.202352	27.7
0.21599	31.2
0.393702	30.5
0.321653	39
0.212088	9.7
0.22203	10.6
0.239841	21
0.258965	142
0.141197	39
0.278445	25.3
0.140636	8.5
0.211625	42.775
0.292059	37.55
0.140778	15.425
0.230871	22.6
0.120691	13.375
0.117493	14
0.0650603	14.95
0.237683	15.7
0.401975	285.05
0.263226	79.95
0.238594	168.7
0.198946	17.4
0.191272	17.925
0.174452	11.6
0.269228	33.75
0.264218	33
0.22228	48
0.242602	46.6
0.206837	68.5
0.246438	76.25
0.0960754	6.575
0.108428	14.5
0.146289	27.85
0.219572	59.2
0.304285	19
0.302172	20.55
0.16568	15.7
0.276742	18.2
0.18177	10.2
0.211646	59.7
0.176013	37.625
0.105596	11
0.30002	63.65
0.258458	35.675
0.360804	283.5
0.340019	343
0.320338	400
0.242721	22
0.242654	15.4
0.306849	131
0.207439	21.975
0.113458	12.3958
0.302167	23.45
0.253016	19.5667
0.292478	78.7
0.170055	129.5
0.13273	9.9
0.0946055	11.9333
0.111948	9.5
0.11245	20.925
0.227869	12
0.208448	25.6
0.214328	18
0.218807	35
0.166032	17
0.178341	30.4
0.338412	29.1
0.0446195	1110.35
0.0672862	2024
0.182334	756
0.0924893	856
0.158296	423
0.197825	813
0.170419	462.75
0.201569	171
0.186153	55.2
0.427434	262
0.347381	38.525
0.101065	35.25
0.397016	76.775
0.266717	85.6
0.301364	29.8
0.318525	27.5
0.348045	30.6
0.0786613	22
0.0702738	62.2
0.129824	53.2
0.447914	303.875
0.479935	65.875
0.312054	48
0.111018	108.783
0.183476	42.6
0.139463	80.7
0.280219	76.75
0.322382	71.775
0.18107	688.5
0.212299	430
0.252692	361.5
0.238076	164.25
0.269883	147.75
0.224247	134.25
0.275627	193.75
0.195473	261.75
0.23384	258.125
0.178011	130.5
0.104732	147.75
0.04431	14.5
0.270615	9.6
0.227869	12
0.386922	137
0.246446	60
0.430953	65.65
0.485429	72
0.194586	31.175
-0.036027	248.5
0.468891	723.683
0.533534	256
0.467444	407.5
0.481339	567
0.429118	515
0.545098	723.5
0.575734	332
0.548567	835
0.604102	570
0.375245	54.91
0.374287	69.6
0.338399	65.38
0.366718	56.75
0.434655	209
0.431714	235.5
0.457235	235.45
0.447131	411.49
0.441089	319
0.458281	434.83
0.505279	432.16
0.460881	432.16
0.460291	400
0.419427	664.805
0.483085	370
0.485223	108.15
0.535011	1125
0.550608	1134
0.557892	1015
0.577244	1217
0.432803	127
0.341925	57.5
0.329823	54.25
0.380372	48.3
0.341754	37.3
0.335799	232.5
0.408426	136
0.396911	337
0.558665	246
0.565769	149
0.357053	130
0.402758	150.1
0.547118	45.975
0.321148	34.375
0.488198	83
0.466911	156
0.45565	167
0.390146	434
0.312272	24
0.367104	27.05
0.462822	83.25
0.460203	82.8
0.482939	86.375
0.540045	249.62
0.449348	70.8
0.338978	40.225
0.387965	44.5
0.523482	143
0.464201	177
0.404275	28
0.422842	152.45
0.503114	867.5
0.307916	90
0.274767	44.175
0.578848	285
0.322195	85.75
0.207108	44.725
0.219878	44.3
0.240741	41.4
0.255432	38.6
0.376398	20.175
0.397676	29.05
0.664514	841
0.554625	333
0.404557	275
0.516405	320
0.506757	116.75
0.475874	147
0.420592	251
0.513686	149
0.505146	155
0.407737	80.26
0.407768	84.63
0.407768	84.63
0.410605	63.05
0.508072	70.6
0.565426	228.835
0.322763	61.4
0.282204	61.15
0.339031	46.8
0.258067	44.425
0.394169	130.175
0.339194	89.5
0.348703	116.45
0.37076	104
0.40132	62.25
0.364941	53.5
0.371456	118
0.350788	170
0.303441	104.15
0.686058	66.3
0.42304	148.75
0.47803	85.5
0.4209	239
0.431184	127.25
0.381342	1750
0.58654	678.5
0.395621	50.75
0.41969	119.55
0.422557	87
0.461358	215
-0.135699	182.5
-0.14146	237
0.335047	169
0.372127	328.333
0.393882	1377.25
0.301294	2533
0.351521	655.5
0.446984	254
0.365476	482
0.424889	65.5
0.269617	119.5
0.395935	69.5
0.294069	1324.92
0.449253	213.5
0.329918	229
0.479417	112
0.416526	126.65
0.448944	175
0.351018	138.5
0.392339	136
0.264487	397.5
0.566075	550
0.354899	630.625
0.370122	381.6
0.492742	716.5
0.420799	783
0.454767	1078.75
-0.107489	44000
-0.117554	211.25
-0.195472	678
-0.135722	250.125
-0.224767	23000
-0.0740653	810
-0.23441	1013.5
0.157376	97.3
0.0849653	206
0.128853	53.4
0.0966024	74.2
0.138371	143
0.138258	113.875
0.138258	113.875
0.190814	87.1
0.190814	87.1
0.134196	78.75
0.225127	51.075
-0.0715782	3125
0.0554542	917
0.037185	866.75
0.0463394	532.5
0.0641667	585.667
-0.0722399	3450
0.0846891	674
0.0349344	1150
-0.123026	3090
0.139651	2061
0.191414	4100
0.13979	6162.5
0.301518	2000
0.167116	1071.45
0.347534	615
0.364649	142
0.137432	1530
0.0996422	1160
-0.163599	1646
-0.199657	30500
0.0995436	2600
0.0318412	425
-0.215356	21500
-0.14564	2000
-0.0281605	154.7
-0.174166	373
0.00612538	400
0.273043	39.5
0.354463	52.5
0.60259	1360.77
0.0851731	1000
0.124465	360
0.179512	360
0.124279	267.5
0.19336	263.25
0.181331	170
0.278076	245.75
0.0741311	65.825
0.168116	52.35
0.307335	445.5
0.353943	660.5
0.320188	1138
0.334513	2182.25
0.513204	50
0.232898	57.75
-0.0352834	6.7
-0.049055	5.2
0.00766559	4.9
-0.0313559	5.7
0.0133096	5.55
-0.0142187	2.2
0.165448	91.4
0.139414	66.25
0.0585527	364
0.34941	586.5
0.392273	1242
0.282648	2012.5
0.0446527	23
0.047869	202
0.165634	46.2
0.403232	76.5
0.384971	59
0.38177	20
0.371245	184.667
0.472388	321
0.153517	4195
0.238106	298.5
0.271545	338
0.137879	1000
-0.323339	2950
0.254945	1062.33
0.269232	2048
0.265034	1021.5
0.146071	10000
0.499169	889
0.174053	1585
0.461834	807.5
0.0994977	1303.75
0.0931108	425
-0.116508	200.475
0.0959639	69.2
-0.0469369	153.1
-0.136232	46.35
-0.020425	58.525
0.230341	261
0.184788	42.9
-0.104019	191
-0.0355293	418.5
-0.235589	516
-0.0964582	185.5
-0.137691	2912.5
-0.0857546	1785
-0.149099	369
-0.14284	274
-0.196141	1082.5
-0.0158968	895
-0.267749	4256.25
-0.384565	5525
-0.118316	685
-0.00460059	621
-0.051478	418.75
-0.143521	2427.75
-0.0385621	132
-0.0499409	1256
-0.154186	1313.25
-0.139074	5337.5
-0.196197	10900
-0.020113	689
-0.280204	1500
-0.145221	855.5
-0.20636	405.5
0.448684	593
0.387346	942
0.348594	553
0.395852	162
0.327586	79.1167
0.311853	109
0.472113	183
0.184513	223.5
0.371431	160.85
0.188279	36
0.31449	12.3
0.167927	12.7
0.0770701	8.18333
0.109206	7.575
-0.0454083	14.45
0.0458578	21
0.309835	53.25
0.25308	31.1
0.178966	95
0.206789	357
-0.176952	44.05
0.230273	34.4667
0.199331	35.5625
0.173101	69
0.23901	123.5
0.29726	22.4
0.262878	18
-0.210377	1177.5
0.0560882	32.75
0.201961	28.4
0.133018	9.5
0.0298545	12
0.176231	9.65
0.0462397	22
-0.0218376	339.25
0.239541	1521
0.000397584	551
0.0966652	166
0.316033	652
0.448526	1418.5
0.281318	70.85
0.15526	77.6
0.0716851	192.5
0.0686698	313
0.00555107	84.8
0.0752851	156
-0.0964089	389.25
-0.0707378	347.25
-0.0623576	32.9
-0.1177	123
-0.0632173	395
-0.0312506	600
-0.00690261	665
-0.00890628	247
-0.155811	236.75
-0.114733	311.75
-0.00929054	292.5
-0.0662313	229.167
-0.0407902	169.5
-0.027935	234.75
0.00620849	163.25
0.0298305	114
0.00813338	103.2
-0.0812545	103.5
-0.0595919	254
-0.0485155	110.75
-0.0225692	119.25
-0.116148	167
0.00580965	140
0.180192	40.65
-0.057018	843.75
0.389774	6.95
0.232041	7
0.181918	6.35
0.259616	58.2
0.0758549	17
0.16387	16.25
0.376848	140.5
0.131922	31.9
0.205915	11.4
0.0674637	9.9
0.175476	25.9
0.290897	41.5
0.201325	13.3
0.352808	12
0.194564	113.2
0.315556	170
0.183049	127
0.241568	11.7
0.269665	26.175
0.347225	212.5
0.355015	20.65
0.194979	34.4
0.231813	22.95
0.125082	29.925
0.291515	32.25
0.136142	40.45
0.251685	40.2
0.213416	40.75
0.14649	11.1
0.209355	14.75
0.22447	42.95
0.157517	13.2
0.163667	19
0.157314	19.475
0.301663	41.2
0.198674	36.7
0.271446	17.5
0.202274	109
0.24783	24.5
0.136699	24.875
0.166073	14.4
0.152633	14.3
0.131397	11.15
0.167609	11.15
0.302223	17.8
0.2234	62.25
0.196693	78.05
0.247932	24.0625
0.248186	18
0.273385	31.4
0.305937	13.2
0.264197	9
0.120333	5.35
0.340363	68
0.283549	40.25
0.196051	92.7
0.201336	12.2
0.226499	161
0.283029	19.9
0.176573	19.9
0.261664	38.675
0.20848	14.8
0.298265	13.9
0.324201	72.3833
0.130627	111
0.0113688	15.85
0.174922	29.425

## Sheet: Fig4a
RelativeBrainSize.PGLSresiduals	PC1min	PC1max	PercVeg
-0.0999582	0.0461769	1.74757	20
-0.00441238	0.0255148	1.28864	40
-0.0576259	-1.54363	1.87783	30
-0.103119	-0.412247	0.775004	100
0.22094	0.220515	1.7365	0
0.273171	0.784476	1.39298	0
0.17905	1.0313	1.79892	0
0.440637	0.270854	1.87783	0
0.146707	1.0954	1.84925	0
0.0503393	-0.0159702	1.79959	0
0.3733	0.279565	1.3769	0
-0.295364	-0.0159702	1.56809	50
0.0623702	1.00846	1.00846	20
0.107371	1.1746	1.1746	20
0.178406	0.887362	1.78082	0
0.224633	1.72822	1.73063	0
0.502809	1.44357	1.54421	0
0.562682	1.60928	1.66152	0
0.667066	1.67851	1.79864	0
0.453009	0.412613	1.2189	30
0.393704	1.28676	1.29399	40
0.496616	0.30115	1.2759	40
0.533448	1.13659	1.4337	0
0.511026	0.987851	1.74757	0
0.485006	1.05932	1.8407	0
0.58331	0.784476	1.8407	20
0.422126	1.33619	1.67763	0
0.414895	0.80993	0.856103	20
0.495897	-0.248225	0.657961	40
0.525625	0.221934	0.657961	40
0.412808	0.737715	1.6909	0
0.476185	0.723572	1.6909	20
0.295371	1.13057	1.29878	30
0.464018	1.81945	1.88833	0
0.29277	0.528498	1.46081	0
0.328396	1.13038	1.79892	20
0.399035	0.111993	0.648451	40
0.298749	0.0284474	0.851915	0
0.469297	1.37916	1.65899	30
0.410544	1.33246	1.79864	40
0.483857	0.47329	1.32983	30
0.347549	-0.165128	0.97073	30
0.391285	0.40341	1.8407	30
0.393927	0.75234	1.57149	0
0.351959	0.934812	1.58495	0
0.486084	0.149701	1.62332	0
0.518988	0.537745	1.74142	0
0.541903	1.19318	1.37387	0
0.237591	1.36622	1.77429	20
0.403566	1.52752	1.53436	0
0.374328	1.37084	1.58357	30
0.39987	1.36622	1.4801	0
0.410428	1.4285	1.53436	20
0.422605	1.33246	1.78082	20
0.410866	1.34768	1.44085	0
0.450047	-0.505711	0.785362	0
0.455513	1.33356	1.8489	0
0.415766	0.934812	1.74142	0
0.560962	0.338944	0.75623	30
0.43424	1.41475	1.73803	0
0.281893	0.353113	1.75529	0
0.570998	0.189651	0.537714	30
0.412176	0.130536	1.87783	0
0.459718	0.721824	1.74142	0
0.257407	0.0310596	1.76839	0
0.0306972	0.676803	1.74142	0
0.0986014	-0.0159702	1.6909	0
0.0974768	-0.00081338	1.7209	0
-0.119155	-0.00688726	1.87783	30
0.302388	-1.04848	0.763615	0
0.301653	0.276982	1.79892	0
0.235488	0.355999	1.8407	0
0.21638	0.302818	1.79413	0
0.232209	0.888409	1.8407	0
0.216023	-0.412247	1.09787	0
0.119934	0.286232	1.8407	0
0.201455	-0.00081338	1.69483	0
0.182575	1.49335	1.49335	0
0.188926	0.629316	1.3564	0
0.249693	1.13801	1.54115	0
0.228839	0.654502	1.8407	0
0.153368	1.33246	1.78082	0
0.146728	1.36622	1.77429	0
0.224406	-0.0276778	1.7656	10
0.357177	0.276653	1.74757	0
0.514816	0.0373983	0.694222	0
0.534393	0.358369	0.801918	30
-0.115007	0.286556	1.1839	50
0.192035	0.106236	1.8407	0
0.398514	0.0134293	1.1746	30
-0.0610907	0.454142	1.50616	0
0.085619	-0.0159702	1.84925	10
-0.0360706	1.33619	1.70319	30
-0.00098595	0.297965	0.297965	50
0.233847	-0.00951614	1.76839	0
0.276941	0.0133713	1.7209	0
0.176683	0.341596	1.8407	0
0.364335	0.106236	1.8407	0
0.172458	1.33619	1.66911	0
0.126225	-0.0159702	1.77118	0
0.207972	0.256114	1.84925	0
0.250434	0.26429	1.8407	0
0.245464	1.32708	1.8489	0
0.320823	1.32708	1.8489	0
0.346542	1.48472	1.78222	0
0.231685	0.151262	1.50616	0
0.284558	0.629316	1.52361	0
0.182691	-0.562195	0.403983	0
0.110476	0.590447	1.84925	10
-0.024005	0.360161	0.431492	0
-0.164198	1.33246	1.83437	0
-0.0864918	0.109018	1.78981	0
-0.0739271	0.987427	1.32482	0
-0.0652144	1.48472	1.78222	0
-0.0575191	1.71161	1.79961	0
-0.0422631	1.33246	1.78082	0
-0.0239416	0.0481748	1.8489	10
-0.0659387	0.43925	1.84018	0
-0.105403	1.45072	1.66911	0
-0.168539	1.48472	1.78222	0
-0.139646	1.50027	1.53269	0
-0.0613659	-0.18074	1.80342	40
-0.00266809	1.33246	1.79864	0
-0.103568	1.19318	1.50817	30
-0.109583	0.339525	1.8407	0
-0.0823844	0.786044	1.8407	0
-0.123006	1.01933	1.69483	0
-0.0981903	1.37821	1.78082	0
-0.0606456	1.33246	1.79961	0
-0.0616335	1.6877	1.79864	0
-0.061187	1.32708	1.8489	0
0.0141115	1.72822	1.73063	0
-0.0794633	1.45872	1.45872	10
0.00609402	0.381085	1.64487	0
-0.102723	-0.0159702	1.84925	30
-0.0252779	-0.0159702	1.57836	20
-0.0431247	0.508703	1.78981	30
-0.0881419	1.48472	1.78222	0
-0.089019	1.04072	1.4024	0
-0.0459341	1.41539	1.50942	0
-0.116266	1.32708	1.8489	0
-0.115223	0.0264086	1.84831	10
0.14243	1.33246	1.78082	0
-0.0409445	1.36622	1.77429	0
0.173068	1.13057	1.24286	0
0.200954	0.106236	1.8407	0
0.297059	-0.0794391	1.00444	0
0.119294	1.16312	1.2529	0
0.158149	0.604184	1.24887	0
0.0412059	0.30447	0.5618	10
0.359822	0.482112	0.597054	0
0.430283	1.39631	1.5779	0
0.223117	-0.00081338	0.933877	0
0.175632	-0.00367317	1.11252	0
0.171087	1.05958	1.53593	0
0.223	0.0700827	0.527746	0
0.123138	0.621705	1.7209	0
0.147449	-0.00081338	0.862243	0
0.314665	1.36622	1.59366	0
0.285939	1.36622	1.77429	0
0.207989	0.0654592	1.83153	0
0.24158	0.625846	1.75284	0
0.211666	0.0165039	1.06603	0
0.302043	-0.00081338	1.69483	0
0.156367	1.4285	1.7233	0
0.294485	0.00751545	0.690081	0
0.163982	0.938383	1.78082	0
0.214099	0.593891	1.78082	0
0.235988	0.319914	1.36099	0
0.354125	-0.709406	0.785362	20
0.278396	1.26775	1.56793	0
0.369108	0.213963	0.481075	0
0.230693	1.37084	1.77429	10
0.247991	1.37084	1.77429	0
0.268617	0.744324	1.1746	0
0.44409	1.37084	1.58357	0
0.0932841	1.36622	1.59366	0
0.176682	0.301562	1.62304	0
0.268009	0.000315278	0.623151	0
0.17301	1.33246	1.88833	0
0.154736	0.303728	1.23637	0
0.178073	0.0165039	0.990675	0
0.112661	1.33246	1.74415	0
0.262087	1.37084	1.72989	0
0.271114	1.36622	1.65899	0
0.318468	1.37084	1.77429	0
0.317704	0.709851	1.56809	0
0.287064	0.617546	1.74142	0
0.189473	-0.199673	1.27423	0
0.172029	0.0173719	0.851915	0
0.193432	0.109018	1.84925	0
0.145588	-0.240215	-0.240215	0
0.337224	0.371418	1.57836	0
0.343842	1.33356	1.8489	0
0.258775	0.42032	1.38509	0
0.41361	1.10503	1.79959	0
0.227553	-1.26366	1.40853	0
0.193811	0.149701	1.8407	0
-0.156876	-1.74434	0.20786	70
0.567793	-0.555837	1.39024	0
0.32178	0.514757	1.8489	0
0.258252	0.744324	1.78082	0
0.259897	0.0134293	1.73926	0
0.354243	1.71161	1.73063	0
0.371849	0.339538	1.8407	0
0.319278	0.137958	1.84925	0
0.12446	0.317866	0.580648	10
0.0707269	0.784476	1.6856	0
0.435026	-1.35529	0.851656	0
0.267786	0.164076	1.88833	0
0.212305	-0.356846	1.84831	0
0.198269	-0.00081338	1.7209	0
0.173312	0.0165039	1.88833	0
0.165137	-0.00081338	1.85109	0
0.267948	1.13057	1.29878	0
0.128993	0.00407845	1.78082	0
0.375902	0.152982	1.8407	0
0.177847	-0.00081338	1.7209	0
0.227096	-0.00367317	1.71642	0
0.261224	-0.00081338	1.7209	0
0.243629	0.440249	1.84925	0
0.308512	0.40341	1.8407	0
0.148636	0.0165039	1.87783	0
0.257663	-0.357898	1.88833	0
0.262415	-0.0159702	1.14137	0
0.226176	-0.511994	1.76839	0
0.133294	-0.0159702	1.56809	0
0.327307	-0.0159702	1.84925	0
0.299156	-0.00312752	1.8407	0
0.19259	0.52053	1.84925	10
0.262787	0.352963	1.78981	0
0.122723	0.220697	1.84925	0
0.112228	0.0165039	0.851915	0
-0.032219	-0.221427	1.8407	30
0.0423761	-0.00081338	1.7209	70
0.135428	0.0578268	1.74757	40
0.039804	-0.0293995	1.88833	60
-0.0605075	1.30792	1.30792	20
0.0392183	-0.0293995	1.79864	40
0.0158688	-0.00081338	1.1746	40
0.0830434	1.06326	1.79413	30
0.0830434	-0.412247	1.1839	30
-0.00859216	1.2104	1.76839	100
0.0272122	0.0133713	1.7209	80
0.0274642	0.0345344	1.85109	100
-0.0880919	0.0165039	0.626179	80
-0.0541111	-0.00081338	1.69483	100
-0.0276807	-0.00081338	1.61334	100
0.0775629	-0.0159702	1.23203	30
0.025929	0.0165039	0.898186	30
0.0140771	0.550654	1.69293	80
0.0598261	0.333742	1.79961	20
0.0053464	-0.0159702	1.84925	60
0.0986279	1.04363	1.84925	10
0.154876	-0.00367317	1.6909	40
0.0193388	-0.412247	0.941491	30
0.0132938	-0.0159702	1.3067	10
-0.0376829	-0.0293995	1.34922	10
-0.00706329	-0.00081338	1.40092	70
-0.00615711	-0.0293995	1.40092	30
-0.0060406	-0.0293995	0.623151	50
0.0163188	-0.412247	0.593346	0
0.326342	0.630913	1.78661	0
0.33494	1.18076	1.79959	0
0.295013	0.34611	1.84831	0
0.324325	1.32708	1.8489	0
0.27986	0.578275	1.87783	10
0.330827	0.412367	1.78661	0
0.339215	1.56239	1.65333	0
0.395646	1.45072	1.66911	0
0.34864	0.538456	1.8489	0
0.417518	1.33246	1.88833	0
0.327182	0.630272	1.51335	0
0.289852	0.629316	1.52361	0
0.356863	0.372398	1.60675	0
0.26598	-0.00081338	1.7209	0
-0.104412	1.13057	1.88833	0
-0.0077409	1.13801	1.54115	0
0.0152519	0.373977	1.8407	0
-0.106843	0.0420455	1.74757	0
-0.104805	1.13057	1.88833	0
-0.105468	0.325186	1.84925	0
0.0141349	1.49335	1.49335	0
-0.114558	1.04072	1.4024	0
-0.00595329	0.397701	1.82417	0
0.0395218	1.33246	1.88833	0
-9.06e-05	0.554661	1.8407	0
-0.00789518	0.688503	1.8407	0
0.0582361	0.126776	1.8407	0
-0.0548057	0.983302	1.69293	0
0.0205461	-0.0626672	1.8407	0
-0.00155037	0.517538	1.5383	0
0.0543074	0.812772	1.74142	0
0.266292	-0.00081338	1.7209	0
-0.058731	1.04072	1.54115	0
0.0845186	0.888409	1.8407	0
0.0275898	0.339387	1.74757	0
-0.0353297	1.5042	1.50817	0
0.238322	-0.0472467	1.74757	10
0.19797	-0.674164	1.8407	0
0.261022	0.152982	1.8407	0
0.200826	-0.412247	1.54658	0
0.0382661	0.732729	1.69293	0
0.0466459	0.0165039	1.7209	0
0.0757984	0.16498	1.88833	0
-0.0887519	-0.00081338	0.465901	10
0.0452147	-0.00081338	1.78985	20
0.124962	-0.0293995	1.7209	0
0.00352546	0.0729054	1.63978	0
-0.064484	0.206681	1.85109	0
-0.047701	0.591712	1.84925	0
-0.110841	0.0315689	0.40569	20
-0.102829	0.0165039	1.40495	0
0.124719	-0.00081338	1.41412	20
-0.0949069	-0.180471	1.84831	20
-0.0714345	0.0165039	1.34922	20
-0.144815	0.0165039	1.7209	0
-0.0653127	-0.00081338	1.51736	20
0.301004	0.363372	1.84925	0
0.263495	0.205598	1.5887	0
0.241019	0.0137087	1.76839	0
0.125697	-0.00367317	1.57836	20
0.097381	0.298264	1.56809	30
0.093295	-0.0159702	1.57836	20
-0.0303763	1.49111	1.88833	0
-0.108386	0.111993	1.27906	0
-0.0487335	-0.573964	1.63978	0
-0.0203364	-0.429845	1.8407	0
-0.0418306	0.0208141	1.8407	0
-0.0528252	0.149701	1.8407	0
-0.0819844	0.0884413	1.87783	0
-0.0688061	0.336476	1.87783	10
-0.00606838	1.1642	1.8489	0
-0.118225	0.149701	1.8407	0
-0.0457376	-0.106055	1.8407	0
-0.134697	1.33619	1.67763	0
-0.0917636	0.0506119	0.790433	0
-3.02e-05	0.0704131	1.40465	20
0.0923676	-0.00081338	1.7209	20
-0.0152224	-0.00081338	1.7209	0
-0.0623304	0.0345344	1.75284	60
-0.159513	1.41501	1.65168	0
-0.109035	0.0498034	0.623151	20
-0.0211566	1.33246	1.79864	0
-0.0786502	0.164076	1.1746	0
-0.146978	1.33246	1.79961	0
-0.0905763	0.640416	1.54115	30
-0.0496876	0.373977	1.8407	0
-0.051917	-0.00081338	1.69329	40
0.0723879	0.257965	1.78082	0
-0.162027	-0.00081338	1.69483	20
-0.0731649	0.0173719	0.851915	0
-0.0699901	1.33619	1.70319	0
-0.0830128	1.33619	1.67763	0
-0.102454	0.0731169	1.88833	0
-0.0392762	1.36622	1.79961	0
-0.0208154	1.36622	1.78082	0
-0.0130008	0.296541	1.78985	0
-0.00681782	-1.30684	1.84925	0
-0.0560646	0.958037	1.54115	0
-0.0738826	1.05153	1.85109	20
-0.174127	0.409631	1.87783	0
0.234144	0.372874	1.00053	0
0.163793	0.113372	1.57836	0
0.00723998	1.71161	1.73063	0
0.16936	0.0165039	1.78082	0
0.147468	-0.55151	1.87783	0
0.131169	0.0461769	1.8407	0
0.145766	-0.385437	1.8407	0
0.220643	-0.00081338	1.7209	0
0.227115	0.2475	1.78082	0
0.0507455	-0.357898	1.84831	0
0.00317401	0.363372	1.84925	0
0.195685	-0.0447119	1.8407	0
0.197278	0.50169	1.87783	0
0.16164	1.13801	1.54115	0
0.224472	1.5042	1.50817	0
0.232591	1.29011	1.29399	0
0.115784	-0.00081338	1.7209	0
0.189595	1.33246	1.79961	0
0.119608	0.0134293	1.88833	0
0.0647222	0.0187106	1.8407	0
0.138107	-0.10259	1.85109	0
0.17699	0.205361	1.78985	0
0.134063	0.431133	1.84925	10
0.250126	1.34418	1.66112	0
0.214574	1.5042	1.50817	0
0.101565	-0.261471	1.74757	0
0.103191	-0.680942	1.23362	0
0.227939	0.0397714	1.80342	0
0.259155	1.33356	1.8489	0
0.158883	0.0922899	1.8407	0
0.0900415	0.749332	1.8407	0
0.245975	-0.363447	1.76839	0
0.233802	-0.412247	1.74757	0
0.292465	0.795485	1.74142	0
0.240155	0.106236	1.8407	0
0.271951	-0.0276778	1.8407	0
0.251985	-0.00081338	1.75284	0
0.215688	-0.00081338	1.7209	0
0.26351	1.33619	1.70319	0
0.197198	0.140382	1.52361	0
-0.155659	0.16498	1.7209	40
-0.108079	0.636422	1.52361	50
-0.112961	-0.872597	1.2294	50
-0.113081	-0.867142	1.18057	50
-0.150149	1.32708	1.8489	20
-0.136362	-1.26366	0.936517	70
-0.138188	-1.69988	0.390667	70
-0.0772822	0.149701	1.8407	10
-0.125726	-1.03724	1.4024	30
-0.0929065	-0.524617	1.39024	40
-0.0723917	0.407281	1.52361	20
-0.0531201	-0.574202	0.395004	90
-0.0298123	-0.464077	0.649212	50
-0.0963704	-0.606761	0.795644	60
-0.219472	-1.47714	-0.33083	80
-0.259365	-1.21394	-0.125854	90
-0.199691	0.0241076	0.851915	40
-0.0881149	-0.866963	0.785362	40
-0.0232851	-0.596758	0.693847	50
-0.0735726	0.0175618	1.53183	0
-0.0880052	0.622534	0.973454	40
-0.102103	-1.79685	-0.387582	90
-0.00271121	1.71161	1.79961	0
-0.0974104	1.67851	1.88833	0
-0.0824077	0.106236	1.8407	20
-0.0331891	-0.0905784	1.60977	40
-0.163238	0.0166544	1.84925	40
-0.0907251	-0.659759	0.479142	40
-0.0824953	1.32708	1.8489	40
-0.21896	-0.115671	1.87783	20
-0.231323	-1.24585	1.34075	40
-0.0392565	1.32708	1.8489	0
-0.0951163	0.629316	1.52361	50
-0.116288	-1.31122	1.34075	30
-0.109124	-0.537524	0.665981	70
-0.181911	-1.7918	0.34989	90
-0.190899	-1.79685	-0.488441	70
0.0734494	0.0756223	1.55559	0
0.125136	0.0255148	1.8407	10
0.0667679	0.613639	1.8407	0
0.108004	0.00949414	1.8407	0
0.0885005	0.508388	1.60664	30
0.0832424	0.0133713	1.75284	40
0.128536	1.03052	1.8407	30
0.0749106	0.0173719	1.77648	30
0.0455581	0.158793	0.38501	10
-0.095912	-0.00081338	1.85109	70
-0.0829065	0.0137087	1.74757	30
0.037288	0.0141925	1.74757	20
0.00157502	0.623516	1.74142	20
0.0387248	-0.00081338	1.51736	20
0.0608499	0.934812	1.58495	0
-0.0046126	-0.00081338	1.51736	30
0.236628	0.601727	1.84925	0
0.215189	0.803046	1.22999	0
0.125496	1.03181	1.85386	40
0.175749	0.63854	1.26931	0
-0.0421283	0.786044	1.74142	100
-0.00280355	-0.00081338	1.75284	30
0.110512	0.0187106	1.8407	0
0.216783	0.373977	1.8407	0
0.373113	-0.191142	0.657961	0
0.201411	-0.176415	1.01797	0
0.2119	0.40341	1.8407	0
0.241358	0.822866	1.74142	0
0.262928	0.983158	1.84018	0
0.317645	0.16498	0.674492	10
0.412366	1.37084	1.77429	20
0.256537	0.0813368	0.382806	0
0.157482	-0.00081338	1.20195	0
0.239779	0.0165039	0.648451	0
0.238246	0.00407845	0.851915	0
0.183447	0.0173719	1.22803	0
0.220628	0.0165039	0.847	0
0.155115	0.0165039	1.18303	0
0.146773	-0.00081338	0.962318	0
0.170019	-0.00081338	0.922885	10
0.292506	0.0165039	0.648451	0
0.174708	-0.00081338	0.792255	0
0.157435	-0.00081338	0.717502	0
0.218786	0.690385	1.84925	0
0.28985	0.0673253	0.892753	0
0.186855	-0.00081338	1.7209	0
0.132884	-0.00081338	1.78985	0
0.265274	0.207509	1.87783	0
0.418861	0.295937	0.650797	0
0.404296	-0.533457	1.10558	0
0.232041	-0.526112	1.2294	0
0.186022	-0.290129	1.34096	0
0.103763	-0.0159702	1.48997	0
0.347197	0.0884413	1.22424	0
0.243249	1.06326	1.76839	10
0.247882	0.660036	1.88833	0
0.264049	-0.664629	1.87783	0
0.280453	-0.547038	1.80342	0
0.214457	1.08232	1.84925	0
0.227488	0.714023	1.85109	0
0.13325	-0.433766	1.36391	0
0.145071	0.384194	1.8489	0
0.35385	0.508388	1.66236	0
0.117386	0.331855	1.5887	0
0.086971	-0.282933	1.85109	0
0.184622	-0.0293995	1.69329	0
0.192561	-1.07808	1.32143	30
0.320943	0.786044	1.79413	0
0.359357	0.149701	1.8407	0
0.429821	0.0217195	1.2759	10
0.287644	-0.184934	1.74757	0
0.268345	0.998496	1.84018	0
0.210621	0.458562	1.8407	0
0.30191	-1.12761	1.38735	70
0.309988	0.373977	1.62886	0
0.195689	0.514757	1.8489	0
0.179043	0.736111	1.63978	0
0.157295	0.262191	0.941246	0
0.114589	0.884578	1.29399	0
0.115811	0.883706	1.7656	0
0.080169	0.247345	1.76839	0
0.0171939	0.375978	1.8407	0
0.247959	0.791137	1.8407	0
0.234446	0.458562	1.84018	0
0.276648	0.786044	1.59242	0
0.101843	0.320331	1.37131	0
0.158407	1.07272	1.43329	0
0.158407	0.290386	1.09276	0
0.263062	-0.251487	0.657961	0
0.231812	0.0536688	1.79413	0
0.188566	-0.146841	0.924112	0
0.159699	0.346246	1.8407	0
0.235974	0.791137	1.74142	0
0.256218	0.700549	1.79413	0
0.403363	0.492714	1.7209	10
0.198322	0.0165039	1.1746	0
0.218493	-0.00081338	1.7209	0
0.204064	0.0300214	0.851915	0
0.24698	0.0165039	1.7209	0
0.120306	0.198766	1.69483	0
0.117577	-0.00081338	1.40092	20
0.276445	0.303446	0.445179	10
0.213139	-0.00081338	0.459583	0
0.300817	0.184581	1.48914	10
0.401744	-0.00081338	1.69483	0
0.321345	0.0165039	1.70299	0
0.283411	1.13057	1.88833	0
0.314134	0.0165039	1.88833	0
0.324635	0.0137087	1.76839	0
0.30769	0.288873	1.78082	0
0.304366	-0.00081338	1.75284	0
0.404244	-1.10242	1.38019	0
0.373919	0.106101	1.80342	0
0.470232	1.13057	1.29878	20
0.423896	-1.07306	0.149479	0
0.409287	-0.776444	0.725758	0
0.412149	0.0189001	1.79864	10
0.355685	-0.00081338	1.45962	10
0.41576	-0.00081338	1.54205	0
0.398002	-0.00081338	0.567871	0
0.399385	-0.00367317	1.84925	0
0.284766	0.0165039	0.870532	0
0.30689	1.33246	1.78082	0
0.24924	0.0173719	1.34922	0
0.238643	0.0193946	0.851915	0
0.204196	0.410483	0.851915	0
0.159067	0.00751545	0.792255	0
0.197504	1.13801	1.54115	20
0.244276	-0.0159702	1.30818	0
0.253841	-0.00367317	1.33059	10
0.134034	0.723572	1.6909	0
0.167969	-0.242983	1.85109	0
0.262477	0.743888	1.84809	0
0.283809	-0.150555	0.514451	0
0.266242	0.822866	1.58495	0
0.112049	-1.74542	0.708222	0
0.202288	-0.436822	1.87783	0
0.189867	-0.326855	1.64481	0
0.257902	-0.875848	0.973454	10
0.0391991	1.33619	1.78222	0
0.198687	-1.67664	1.48972	0
0.228934	1.65001	1.66152	0
0.222804	1.33619	1.70319	20
0.0978359	-0.00081338	1.7209	0
0.1395	0.843638	1.71642	0
0.144671	0.730328	1.84925	0
0.168778	0.887362	1.86461	0
0.125133	1.08554	1.46787	0
0.256912	0.149701	1.63978	0
0.140126	0.208843	1.8407	0
0.217371	1.5042	1.50817	0
0.197094	0.389467	1.60036	0
0.171926	0.322033	1.8407	10
0.271968	0.276982	1.6169	0
0.259836	0.784476	1.72521	0
0.175818	1.5042	1.50817	0
0.195252	0.305904	1.78551	0
0.188399	0.79661	1.74142	0
0.187031	0.791137	1.74142	0
0.19298	0.00949414	1.76839	0
0.139785	0.726148	1.76839	0
0.242699	0.945184	1.53863	0
0.107937	0.933511	1.8407	0
0.17711	0.784476	1.67837	0
0.129435	0.372874	1.74142	0
0.14004	0.40341	1.8407	0
0.322162	0.953399	1.48576	0
0.232464	-0.171724	1.48806	0
0.19236	0.654502	1.8407	0
0.27023	0.40341	1.8407	0
0.226562	0.149701	1.54421	0
0.224488	0.00407845	1.22803	0
0.234667	-0.00081338	1.69483	0
0.14459	0.593891	1.7209	0
0.225427	0.00751545	0.72031	0
0.161616	0.0165039	0.648451	0
0.226692	0.0423374	1.45962	0
0.151102	0.635894	1.70299	0
0.23077	0.00751545	0.776122	10
0.239618	-0.00081338	1.40092	10
0.184423	0.0181122	1.7209	0
0.15347	1.13057	1.61945	0
0.287774	0.586652	1.32207	0
0.29444	-0.0293995	1.71938	0
0.32359	0.0165039	1.69483	0
0.184642	-0.237012	1.87783	0
0.185501	-0.00081338	1.78985	0
0.311789	1.72822	1.73063	0
0.187653	-1.30946	1.58628	20
0.314118	1.06825	1.84925	0
0.273592	0.19202	1.77535	0
0.263051	-0.476729	1.34075	0
0.252933	0.480494	1.25074	0
0.151011	0.405902	1.8489	0
0.287662	0.26429	1.8407	0
0.29774	0.394245	1.87783	0
0.226096	0.683417	1.77118	0
0.247732	0.723572	1.6909	0
0.184925	-0.0159702	1.48997	0
0.122907	0.0304256	1.84925	20
0.100768	0.341123	1.84925	20
0.215292	0.41153	1.87783	0
0.22872	1.30792	1.34075	0
0.217676	1.5042	1.50817	10
0.362226	1.06569	1.54115	10
0.405713	1.08877	1.73917	0
0.205593	0.298511	1.79413	0
0.276164	0.182169	1.76839	0
0.104581	0.536443	1.51165	0
0.14476	1.47728	1.8407	0
0.127309	0.553697	1.76839	0
0.25827	0.654502	1.8407	0
0.167298	0.0516221	1.8407	0
0.249906	0.934812	1.58495	0
0.0822541	1.5042	1.50817	0
0.153368	0.228191	1.78551	0
0.0568463	0.196238	1.76839	0
0.0674637	-0.00932959	1.74757	0
0.0521748	0.554661	1.8407	0
0.00699628	0.564245	1.74142	0
0.149085	0.212663	1.8407	0
0.0877836	0.149701	1.8407	0
0.114589	1.13801	1.54115	0
0.143668	0.722987	1.8407	0
0.259352	1.03052	1.8407	0
0.163029	1.06581	1.58495	0
0.170535	0.187001	1.42381	0
0.343547	0.0359564	0.456576	0
0.210661	0.173288	1.7209	0
0.165346	-0.00081338	1.40092	0
0.156206	0.0165039	0.648451	0
0.168243	0.00407845	0.851915	10
0.212173	-0.00081338	1.65538	0
0.259069	0.295068	0.851915	0
0.141414	0.0284474	0.72031	0
0.186523	0.744324	1.7209	0
0.246132	0.0860818	1.48516	0
0.27256	0.0654592	0.489993	0
0.301306	0.0165039	1.48516	0
0.205021	-0.00081338	1.69483	0
0.190857	0.0134293	1.22129	0
0.27382	0.311687	1.7209	0
0.265077	0.00751545	0.851915	0
0.151978	0.353007	1.78082	0
0.0824833	0.0241076	1.34922	0
0.129503	0.00751545	1.1746	0
0.287866	0.16498	0.527746	0
0.240247	0.0134293	1.88833	0
0.2933	-0.00081338	1.7209	10
0.203521	0.0133713	1.7209	0
0.243848	-0.00081338	1.20091	0
0.203591	1.33246	1.78082	0
0.245331	1.13057	1.61945	0
0.189259	0.0165039	1.71938	0
0.12783	0.427639	1.79864	0
0.393493	-1.80813	0.389245	10
0.387136	1.36622	1.5779	0
0.244326	0.213963	0.481486	0
0.182714	1.36622	1.77429	0
0.157288	0.593891	1.75284	0
0.0956444	-0.00081338	1.51736	0
0.268465	-0.754844	0.577295	0
0.357666	-1.64294	0.389245	0
0.335326	-1.25339	0.341146	0
0.144344	-0.00081338	1.85109	0
0.219295	1.04438	1.84925	0
0.183343	0.0884413	1.79771	0
0.255704	-0.256048	1.29367	0
0.272154	1.29011	1.29399	0
0.18272	1.13801	1.54115	0
0.142003	0.137958	0.656493	0
0.137622	0.261667	1.88833	0
0.177804	0.0173719	1.7209	0
0.191837	1.5135	1.74749	0
0.142015	0.801014	1.8407	0
0.284413	0.37006	1.8407	0
0.262239	0.313731	1.76839	20
0.32963	1.04072	1.4024	10
0.237015	-0.0360687	1.34585	20
0.251823	1.26775	1.8407	0
0.327349	1.29011	1.29399	0
0.168681	0.547459	1.76476	0
0.139729	1.72822	1.73063	0
0.16948	0.453733	1.60472	0
0.164246	0.373977	1.83216	0
0.107607	0.903394	1.8407	0
0.187909	0.789572	1.78551	0
0.217977	0.784476	1.8407	0
0.280659	0.784476	1.79892	0
0.206963	0.40341	1.63978	0
0.115594	0.322033	1.8407	0
0.156465	-0.31468	1.76839	0
0.263851	1.13814	1.67837	0
0.164493	0.697778	1.74142	0
0.116867	0.789362	1.60036	0
0.175585	-0.261471	0.858123	0
0.160827	0.286232	1.8407	0
0.173435	0.149701	1.84018	10
0.426079	0.296541	0.700691	0
0.381074	0.0406308	1.22803	10
0.232199	1.22441	1.85109	0
0.190417	0.0165039	1.7209	0
0.198393	1.13057	1.29878	0
0.292271	0.0165039	0.851915	0
0.133928	0.00407845	0.851915	0
0.17391	0.705075	1.73803	0
0.251475	0.115734	1.1746	10
0.281345	0.127921	1.1746	0
0.332863	1.33246	1.78082	0
0.26949	0.0315689	1.75284	0
0.301012	-0.00081338	0.933877	0
0.33179	0.11382	0.592971	0
0.414982	-0.00081338	0.326717	0
0.264174	0.0181122	1.15391	0
0.296709	0.683895	1.84925	0
0.25118	0.362957	1.84809	0
0.198052	1.70728	1.78985	0
0.32397	1.33246	1.78082	0
0.00390461	-0.00081338	1.88833	0
0.179562	0.744324	1.79864	0
0.387165	-0.110314	1.60977	0
0.375995	-1.7265	1.07802	0
0.367912	-1.26366	-0.648871	0
0.472911	-1.39212	0.814148	0
0.344575	0.744324	1.22803	0
0.333765	0.262543	0.612581	0
0.304208	1.37821	1.78082	0
0.204427	-0.951679	1.34872	10
0.22057	0.866085	1.59126	0
0.202352	-0.095439	1.84831	20
0.21599	0.154647	1.52361	0
0.393702	-0.250232	1.01049	0
0.321653	-0.487996	1.80342	0
0.212088	0.373977	1.8407	0
0.22203	-1.01895	1.1997	0
0.239841	-1.28935	1.18057	0
0.258965	1.33619	1.70319	0
0.141197	1.11175	1.69448	0
0.278445	1.33028	1.59086	0
0.140636	1.65001	1.66152	0
0.211625	0.175744	1.52361	0
0.292059	0.322701	1.84925	10
0.140778	0.249913	1.57753	0
0.230871	1.10223	1.84925	20
0.120691	0.621705	1.69483	0
0.117493	0.635894	1.69483	0
0.0650603	0.481897	1.67764	0
0.237683	-0.0159702	0.927133	40
0.401975	0.309893	1.63978	0
0.263226	-0.0407958	0.51307	10
0.238594	-0.983706	1.8407	0
0.198946	-0.0596062	0.869192	10
0.191272	0.0137087	1.76839	0
0.174452	1.02244	1.31458	10
0.269228	0.636702	1.74757	0
0.264218	1.17847	1.8407	0
0.22228	1.09164	1.7656	0
0.242602	0.373977	1.8407	0
0.206837	0.328213	1.74757	0
0.246438	0.149701	1.8407	0
0.0960754	0.502958	1.8407	0
0.108428	0.170753	1.8407	0
0.146289	-0.0816712	1.5521	0
0.219572	0.0850357	1.8407	10
0.304285	0.86911	1.58495	0
0.302172	0.0310596	1.65407	0
0.16568	0.715942	1.74142	0
0.276742	0.998496	1.8407	0
0.18177	0.425801	1.8407	0
0.211646	0.722987	1.74757	0
0.176013	1.33246	1.78082	0
0.105596	1.36622	1.77429	0
0.30002	-0.0159702	1.36099	0
0.258458	0.249913	1.84925	0
0.360804	0.0173719	1.7209	0
0.340019	0.213963	0.481486	0
0.320338	-0.00081338	0.851915	0
0.242721	-0.326101	1.87783	0
0.242654	0.884578	1.03474	0
0.306849	0.017571	1.46792	0
0.207439	1.34418	1.53754	0
0.113458	-0.0293995	1.61945	10
0.302167	1.14186	1.8407	0
0.253016	-0.919804	1.13308	0
0.292478	-0.586782	1.42188	0
0.170055	0.0165039	1.00846	0
0.13273	0.508388	1.78661	0
0.0946055	-0.00081338	1.85109	0
0.111948	0.0314126	1.7209	0
0.11245	0.348878	1.56809	0
0.227869	1.1131	1.74142	20
0.208448	0.306794	1.26585	0
0.214328	1.23477	1.8407	0
0.218807	0.286232	1.8407	10
0.166032	0.700549	1.73917	0
0.178341	0.355999	1.8407	0
0.338412	1.04072	1.4024	40
0.0446195	-0.0293995	1.29878	0
0.0672862	0.692903	1.85109	0
0.182334	0.358628	1.8407	20
0.0924893	-0.00081338	1.88833	0
0.158296	-0.0159702	1.84925	0
0.197825	0.0475106	1.8407	0
0.170419	-0.00221926	1.69293	0
0.201569	1.15475	1.35516	0
0.186153	0.983806	1.58495	0
0.427434	-0.0447119	1.63978	0
0.347381	1.04783	1.84925	0
0.101065	0.707394	1.74142	0
0.397016	0.388921	1.8489	0
0.266717	0.458562	1.51165	10
0.301364	-0.0159702	1.84925	0
0.318525	-1.725	0.877685	0
0.348045	-0.585385	1.46867	0
0.0786613	0.934812	1.67837	0
0.0702738	0.845682	1.8407	0
0.129824	0.305261	1.42128	0
0.447914	-1.48174	0.877685	0
0.479935	-1.75443	1.54421	0
0.312054	-0.459366	0.763615	0
0.111018	0.983806	1.58495	10
0.183476	0.664975	1.8407	0
0.139463	0.786044	1.74757	0
0.280219	1.13801	1.54115	0
0.322382	-1.11776	0.877685	0
0.18107	0.749332	1.74142	10
0.212299	0.26429	1.8407	0
0.252692	0.780555	1.61487	0
0.238076	0.372874	1.00053	0
0.269883	0.437206	1.18356	0
0.224247	0.922085	1.74142	0
0.275627	0.373977	1.8407	0
0.195473	0.489958	1.74142	0
0.23384	0.446007	1.52728	10
0.178011	1.47756	1.80342	0
0.104732	0.158758	1.7478	10
0.04431	1.09102	1.84925	0
0.270615	1.14881	1.8489	0
0.227869	0.338733	0.775004	0
0.386922	-1.5234	0.258101	0
0.246446	0.636702	1.74142	0
0.430953	-1.79685	0.0269789	0
0.485429	-1.67664	0.312176	0
0.194586	-0.0159702	1.43726	0
-0.036027	-0.412247	1.1839	0
0.468891	0.0299636	1.7209	0
0.533534	0.0281665	0.445179	0
0.467444	0.00407845	1.23798	0
0.481339	0.0165039	0.445179	40
0.429118	-0.00081338	1.71938	40
0.545098	0.0165039	1.79864	20
0.575734	1.48472	1.85109	0
0.548567	1.71161	1.71495	0
0.604102	1.72822	1.73063	0
0.375245	0.374444	1.65458	30
0.374287	-0.010802	1.71633	0
0.338399	0.844436	1.8407	20
0.366718	0.951081	1.74142	0
0.434655	0.674381	1.63978	30
0.431714	1.19732	1.3305	30
0.457235	1.29011	1.29011	0
0.447131	0.149701	1.8407	0
0.441089	0.238715	0.238715	40
0.458281	0.220752	1.37144	30
0.505279	0.844436	1.63978	30
0.460881	0.822866	1.76839	30
0.460291	0.0187106	1.42649	0
0.419427	0.687737	1.8407	20
0.483085	0.741995	1.76839	0
0.485223	0.789362	1.39644	40
0.535011	0.714307	1.8407	30
0.550608	0.182169	1.78551	0
0.557892	0.676258	1.76839	30
0.577244	0.664087	1.8407	30
0.432803	-0.00081338	1.13718	10
0.341925	0.659648	1.23112	0
0.329823	0.212489	1.42112	30
0.380372	0.834255	1.18957	0
0.341754	0.740722	0.959756	30
0.335799	0.0359564	1.22803	30
0.408426	0.0666499	1.75284	20
0.396911	-0.00081338	1.7209	0
0.558665	0.934812	1.74142	40
0.565769	0.934812	1.56017	0
0.357053	1.13057	1.29878	10
0.547118	0.158793	0.38501	30
0.321148	1.36622	1.78082	40
0.488198	1.41475	1.59366	40
0.466911	1.71161	1.79961	20
0.390146	1.33246	1.88833	30
0.312272	1.06326	1.69293	30
0.367104	1.01488	1.32102	0
0.462822	0.844436	1.63978	0
0.460203	0.36025	1.74757	30
0.482939	0.934812	1.76839	20
0.540045	1.31224	1.60472	30
0.449348	0.0165039	0.567871	40
0.338978	0.0173719	1.1746	30
0.387965	0.0134293	0.851915	0
0.523482	1.72822	1.73063	0
0.464201	1.33246	1.78082	0
0.404275	1.32708	1.8489	30
0.422842	1.33246	1.85109	40
0.503114	0.158793	0.38501	60
0.307916	-0.00081338	1.69329	0
0.274767	0.945184	1.48293	0
0.578848	1.12204	1.78551	0
0.322195	-0.00081338	0.431604	30
0.207108	0.00695562	0.998583	30
0.219878	0.00751545	0.933877	0
0.240741	0.0314126	0.489993	30
0.255432	0.0189001	0.322798	0
0.376398	1.37916	1.77429	30
0.397676	-0.00081338	1.55241	0
0.664514	1.33246	1.78082	30
0.554625	0.995198	1.59126	0
0.404557	0.832701	1.59126	20
0.516405	0.305261	1.53595	0
0.506757	0.407281	1.38509	30
0.475874	0.776954	1.77387	30
0.420592	0.789362	1.8407	30
0.513686	0.901547	1.60036	10
0.505146	1.08718	1.74142	0
0.407737	0.182042	1.18698	30
0.407768	1.39829	1.74142	0
0.407768	1.07053	1.4478	40
0.410605	0.700549	1.59242	30
0.508072	0.845682	1.57149	0
0.565426	0.681958	1.41768	0
0.322763	0.00407845	0.452422	30
0.282204	-0.00081338	0.805556	0
0.339031	1.07368	1.50045	0
0.258067	1.18362	1.33386	30
0.394169	0.213963	0.481486	30
0.339194	0.806175	1.69483	0
0.348703	0.0812042	1.7209	30
0.37076	0.000315278	0.648451	30
0.40132	0.0632654	0.851915	30
0.364941	0.40976	1.69483	0
0.371456	1.38717	1.65168	0
0.350788	0.0165039	0.699257	30
0.303441	0.0704131	0.729265	30
0.686058	1.48472	1.78222	0
0.42304	0.150391	1.80323	30
0.47803	0.984739	1.84831	30
0.4209	-0.647196	1.87783	20
0.431184	-0.55151	1.87783	20
0.381342	0.313639	0.313639	50
0.58654	0.0173719	0.694222	0
0.41969	0.0165039	1.88833	0
0.422557	0.0544108	1.7209	10
0.461358	1.33619	1.70319	0
-0.135699	0.678141	1.52361	0
-0.14146	0.235847	1.36099	0
0.335047	-1.26366	1.27367	0
0.372127	0.0673253	1.69048	0
0.393882	-1.79685	1.76839	0
0.301294	-1.79154	0.684986	0
0.351521	-0.0159702	1.57836	0
0.446984	-0.0626672	1.8407	0
0.365476	0.286232	1.8407	0
0.424889	-1.73473	-0.126684	0
0.269617	1.17609	1.29332	0
0.395935	-0.230099	1.8407	0
0.294069	0.0173719	0.648451	0
0.449253	-0.00081338	1.78985	0
0.329918	1.83336	1.88833	0
0.479417	-0.357898	1.87783	0
0.416526	1.71161	1.85109	0
0.448944	-1.23253	0.930229	0
0.351018	0.0152662	1.79892	0
0.392339	1.29011	1.29399	0
0.264487	0.294101	1.57836	0
0.566075	0.0984608	1.78082	0
0.354899	0.0134293	1.79961	0
0.370122	-1.07808	1.88833	0
0.492742	-1.39801	1.39024	0
0.420799	-1.79154	0.386856	0
0.454767	-1.80674	0.016357	0
-0.107489	0.790743	1.78082	0
-0.117554	0.373977	1.8407	20
-0.195472	-0.412247	0.80038	30
-0.135722	-0.261624	1.47884	0
-0.224767	-0.0813403	1.6105	20
-0.0740653	-0.0813403	1.705	20
-0.23441	0.377954	1.8407	0
0.157376	1.34418	1.67763	0
0.0849653	0.660328	1.54421	0
0.128853	1.04072	1.4024	0
0.0966024	1.17902	1.52087	0
0.138371	0.40341	1.8407	0
0.138258	1.20328	1.31458	0
0.138258	0.822866	1.8407	0
0.190814	0.623516	1.74142	0
0.190814	1.26743	1.8407	0
0.134196	0.655415	1.46081	0
0.225127	0.26429	1.8407	0
-0.0715782	0.611188	1.74142	90
0.0554542	-0.0159702	1.55931	50
0.037185	1.33619	1.70319	30
0.0463394	-0.131116	1.76839	70
0.0641667	-0.412247	1.67207	70
-0.0722399	-0.00932959	1.34585	80
0.0846891	-0.0159702	1.84925	40
0.0349344	1.04072	1.50817	30
-0.123026	-0.196188	1.1839	100
0.139651	-0.461672	1.85109	0
0.191414	0.0764642	1.85542	0
0.13979	0.377696	1.5887	0
0.301518	0.178058	1.84925	0
0.167116	-0.0159702	1.84925	0
0.347534	0.569523	1.74757	0
0.364649	0.0466852	1.84925	0
0.137432	-0.0159702	1.84925	0
0.0996422	-0.056952	1.7393	0
-0.163599	-0.412247	1.22673	0
-0.199657	1.36622	1.79864	0
0.0995436	0.303371	0.343674	10
0.0318412	0.236894	1.517	0
-0.215356	-0.412247	0.127081	40
-0.14564	1.42797	1.74415	0
-0.0281605	-1.33821	1.87783	20
0.00612538	1.7233	1.7233	70
0.273043	0.86837	1.84809	0
0.354463	0.749616	1.01309	0
0.60259	0.787475	1.59351	0
0.0851731	0.982633	1.84925	30
0.124465	0.841197	1.78661	0
0.179512	0.737742	1.57836	20
0.124279	0.920076	1.48997	0
0.19336	0.328431	1.57836	20
0.181331	0.13042	1.84925	0
0.278076	0.723572	1.69048	10
0.0741311	0.0729054	1.7656	0
0.168116	1.32708	1.8489	0
0.307335	0.0255148	1.76839	0
0.353943	0.826116	1.84925	0
0.320188	-0.0159702	1.09314	0
0.334513	0.137958	1.68083	0
0.513204	0.511051	1.00053	0
0.232898	-0.0715445	1.74757	0
-0.0352834	0.564274	1.73917	0
-0.049055	0.106236	1.48899	0
0.00766559	0.697778	1.6169	0
-0.0313559	1.23895	1.66667	0
0.0133096	0.664975	1.8407	0
-0.0142187	1.13801	1.54115	0
0.165448	-0.746062	1.87783	0
0.139414	0.330421	1.88833	0
0.0585527	0.550406	1.36099	0
0.34941	1.13797	1.84925	0
0.392273	0.983456	1.53593	0
0.282648	1.18076	1.84925	0
0.0446527	0.934812	1.63256	0
0.047869	-0.34966	1.61853	20
0.165634	0.263504	1.32207	0
0.403232	-1.7743	1.18313	0
0.384971	-1.05365	0.34989	0
0.38177	-1.74585	0.475857	0
0.371245	-1.20861	0.654073	0
0.472388	-1.79154	0.270868	0
0.153517	-0.0859779	1.36099	0
0.238106	0.0296546	1.52361	0
0.271545	0.435529	1.78222	0
0.137879	0.822866	1.74142	0
-0.323339	-0.204962	1.42381	0
0.254945	-0.0159702	0.785855	0
0.269232	0.350629	1.84925	0
0.265034	0.658231	1.52361	0
0.146071	-0.998086	0.817421	0
0.499169	-0.181719	1.7656	0
0.174053	0.474881	1.87783	0
0.461834	0.149701	1.8407	0
0.0994977	0.0152662	1.00444	30
0.0931108	-0.0159702	1.57836	0
-0.116508	-0.0159702	1.84925	0
0.0959639	0.205598	1.57836	0
-0.0469369	0.288684	1.59126	0
-0.136232	-0.116357	1.84925	0
-0.020425	0.723572	1.6909	0
0.230341	-0.0159702	1.3111	0
0.184788	1.29399	1.8489	0
-0.104019	-0.683505	0.716788	30
-0.0355293	-0.288416	0.658148	50
-0.235589	-0.335438	0.536842	60
-0.0964582	-0.22684	1.27382	10
-0.137691	0.934812	1.61487	10
-0.0857546	-0.868312	0.0574548	80
-0.149099	0.568773	1.75529	0
-0.14284	-0.243245	1.78429	40
-0.196141	0.921438	0.921438	10
-0.0158968	0.339525	1.74757	0
-0.267749	0.384194	1.76773	10
-0.384565	0.69799	1.03938	30
-0.118316	0.388314	1.61853	10
-0.00460059	0.304362	0.925797	40
-0.051478	0.283028	1.25743	40
-0.143521	-1.26366	0.625833	80
-0.0385621	0.149701	1.8407	0
-0.0499409	0.793628	1.48219	0
-0.154186	0.213963	0.460022	30
-0.139074	0.352963	1.45556	10
-0.196197	-0.0159702	1.39756	20
-0.020113	-0.00367317	0.656493	50
-0.280204	-0.0159702	0.656493	40
-0.145221	0.591139	1.84831	20
-0.20636	-1.44139	0.426376	40
0.448684	-1.10925	1.52361	0
0.387346	-0.00367317	1.26521	0
0.348594	-0.00367317	1.49063	20
0.395852	0.102887	1.39479	0
0.327586	-0.106055	1.73917	0
0.311853	-0.243245	1.84831	0
0.472113	-1.80037	0.785362	0
0.184513	-1.22584	0.539835	0
0.371431	-1.63187	1.36391	0
0.188279	-1.21804	0.785362	0
0.31449	-0.182438	1.87783	10
0.167927	0.41153	1.8489	0
0.0770701	-0.0159702	1.84925	0
0.109206	0.518812	1.56809	0
-0.0454083	0.648851	1.73726	0
0.309835	-1.5484	0.0404391	30
0.25308	0.724816	1.74757	20
0.178966	0.313731	1.53672	0
0.206789	0.322033	1.79413	0
-0.176952	0.585543	1.59126	0
0.230273	-0.226505	1.84925	10
0.199331	-0.0159702	1.84925	0
0.173101	0.629316	1.84925	10
0.23901	0.0884413	1.61124	0
0.29726	-1.79154	0.973454	10
0.262878	-1.67903	1.87783	0
-0.210377	-0.644369	0.67115	20
0.0560882	-0.062762	1.56993	0
0.201961	-0.280925	1.72391	0
0.133018	0.738108	1.84925	20
0.0298545	1.48472	1.85109	0
0.176231	1.36622	1.79864	20
0.0462397	1.23895	1.84018	0
-0.0218376	-0.412247	1.8407	0
0.239541	-0.0159702	1.84925	0
0.0966652	-0.0159702	1.52361	0
0.316033	0.377954	1.8407	0
0.448526	1.34418	1.67763	0
0.281318	0.149314	1.78981	0
0.15526	0.506465	1.74757	0
0.0716851	1.08877	1.73917	0
0.0686698	0.262191	1.69293	0
0.00555107	-0.00081338	0.690081	0
0.0752851	-0.0159702	1.48997	0
-0.0964089	0.154647	1.35212	0
-0.0707378	1.13057	1.88833	30
-0.0623576	0.373977	1.76839	0
-0.1177	1.33246	1.88833	0
-0.0632173	1.17273	1.7233	10
-0.0312506	1.13057	1.29878	0
-0.00690261	1.67851	1.79864	0
-0.00890628	1.33246	1.78082	0
-0.155811	0.185133	1.7209	0
-0.114733	1.04072	1.54115	30
-0.00929054	-0.00932959	1.70657	30
-0.0662313	0.247345	1.8407	0
-0.0407902	0.573443	1.70319	0
-0.027935	1.33619	1.70319	0
0.00620849	1.41475	1.66065	0
0.0298305	1.33246	1.78082	0
-0.0595919	1.41967	1.54421	0
-0.0485155	-0.412247	1.76839	0
-0.0225692	1.1049	1.84925	0
-0.116148	1.33356	1.8489	0
0.00580965	0.573443	0.973454	0
0.180192	1.33246	1.78082	0
-0.057018	0.413129	1.54727	0
0.389774	0.213963	0.481486	0
0.232041	0.182874	0.851915	0
0.181918	0.00407845	1.1746	0
0.259616	1.36622	1.77429	0
0.0758549	-0.00081338	1.7209	0
0.16387	1.33246	1.75284	0
0.376848	0.0373983	1.04998	20
0.131922	0.196458	1.69483	0
0.205915	1.22445	1.78082	0
0.0674637	-0.00081338	1.40092	0
0.175476	-0.00081338	1.42354	0
0.290897	0.306641	0.306641	0
0.201325	0.0165039	0.648451	10
0.352808	1.36622	1.59366	0
0.194564	0.0315689	0.544822	0
0.315556	0.570581	1.78082	0
0.183049	-0.00081338	1.51976	10
0.241568	-0.00081338	1.77429	0
0.269665	1.13057	1.61945	0
0.347225	1.06326	1.8407	0
0.355015	1.44357	1.54421	0
0.194979	0.692903	1.22803	0
0.231813	0.700691	0.822243	10
0.125082	0.652497	1.7209	0
0.291515	1.37084	1.58357	0
0.136142	1.36622	1.77429	0
0.251685	1.5042	1.50817	0
0.213416	1.5042	1.50817	0
0.14649	0.773192	1.36797	0
0.209355	0.827462	1.78082	0
0.22447	1.33246	1.78082	0
0.157517	1.33246	1.73803	0
0.163667	1.37084	1.57507	0
0.157314	1.37084	1.53083	20
0.301663	0.0334732	0.481486	10
0.198674	0.0227053	0.360637	0
0.271446	0.743605	1.78082	0
0.202274	0.705075	1.7209	0
0.24783	1.36622	1.72989	0
0.136699	1.36622	1.77429	0
0.166073	1.37084	1.59366	0
0.152633	-0.00081338	1.18383	0
0.131397	0.428984	1.84925	0
0.167609	0.822866	1.74142	0
0.302223	1.01821	1.13275	0
0.2234	0.0165039	1.7209	10
0.196693	0.570117	1.7209	0
0.247932	1.38036	1.53083	0
0.248186	0.0550595	1.27906	0
0.273385	0.0506119	0.440384	0
0.305937	0.0165039	1.22803	0
0.264197	1.37084	1.58357	0
0.120333	-0.00081338	1.7209	0
0.340363	0.0506119	1.1746	0
0.283549	-0.00081338	0.422659	0
0.196051	1.36622	1.77429	0
0.201336	1.36622	1.77429	0
0.226499	1.33246	1.78082	0
0.283029	0.660036	1.7209	0
0.176573	0.773192	1.69483	0
0.261664	1.37084	1.58357	0
0.20848	1.17355	1.7209	0
0.298265	0.262543	1.34922	0
0.324201	0.341123	1.54321	0
0.130627	0.225715	1.87419	0
0.0113688	0.721824	1.74142	0
0.174922	0.790743	1.34922	0

## Sheet: Fig4b
RelativeBrainSize.PGLSresiduals	PC1min	PC1max	PercVeg
-0.0576259	-1.54363	1.87783	30
0.227553	-1.26366	1.40853	0
-0.156876	-1.74434	0.20786	70
0.435026	-1.35529	0.851656	0
-0.00681782	-1.30684	1.84925	0
-0.136362	-1.26366	0.936517	70
-0.138188	-1.69988	0.390667	70
-0.219472	-1.47714	-0.33083	80
-0.259365	-1.21394	-0.125854	90
-0.102103	-1.79685	-0.387582	90
-0.231323	-1.24585	1.34075	40
-0.116288	-1.31122	1.34075	30
-0.181911	-1.7918	0.34989	90
-0.190899	-1.79685	-0.488441	70
0.112049	-1.74542	0.708222	0
0.198687	-1.67664	1.48972	0
0.187653	-1.30946	1.58628	20
0.393493	-1.80813	0.389245	10
0.357666	-1.64294	0.389245	0
0.335326	-1.25339	0.341146	0
0.375995	-1.7265	1.07802	0
0.367912	-1.26366	-0.648871	0
0.472911	-1.39212	0.814148	0
0.239841	-1.28935	1.18057	0
0.318525	-1.725	0.877685	0
0.447914	-1.48174	0.877685	0
0.479935	-1.75443	1.54421	0
0.386922	-1.5234	0.258101	0
0.430953	-1.79685	0.0269789	0
0.485429	-1.67664	0.312176	0
0.335047	-1.26366	1.27367	0
0.393882	-1.79685	1.76839	0
0.301294	-1.79154	0.684986	0
0.424889	-1.73473	-0.126684	0
0.448944	-1.23253	0.930229	0
0.492742	-1.39801	1.39024	0
0.420799	-1.79154	0.386856	0
0.454767	-1.80674	0.016357	0
-0.0281605	-1.33821	1.87783	20
0.403232	-1.7743	1.18313	0
0.38177	-1.74585	0.475857	0
0.472388	-1.79154	0.270868	0
-0.143521	-1.26366	0.625833	80
-0.20636	-1.44139	0.426376	40
0.472113	-1.80037	0.785362	0
0.184513	-1.22584	0.539835	0
0.371431	-1.63187	1.36391	0
0.188279	-1.21804	0.785362	0
0.309835	-1.5484	0.0404391	30
0.29726	-1.79154	0.973454	10
0.262878	-1.67903	1.87783	0

## Sheet: Fig4c
RelativeBrainSize.PGLSresiduals	PC1min	PC1max	PercVeg
-0.0999582	0.0461769	1.74757	20
-0.00441238	0.0255148	1.28864	40
-0.0576259	-1.54363	1.87783	30
0.22094	0.220515	1.7365	0
0.273171	0.784476	1.39298	0
0.17905	1.0313	1.79892	0
0.440637	0.270854	1.87783	0
0.146707	1.0954	1.84925	0
0.0503393	-0.0159702	1.79959	0
0.3733	0.279565	1.3769	0
-0.295364	-0.0159702	1.56809	50
0.178406	0.887362	1.78082	0
0.224633	1.72822	1.73063	0
0.502809	1.44357	1.54421	0
0.562682	1.60928	1.66152	0
0.667066	1.67851	1.79864	0
0.393704	1.28676	1.29399	40
0.496616	0.30115	1.2759	40
0.533448	1.13659	1.4337	0
0.511026	0.987851	1.74757	0
0.485006	1.05932	1.8407	0
0.58331	0.784476	1.8407	20
0.422126	1.33619	1.67763	0
0.412808	0.737715	1.6909	0
0.476185	0.723572	1.6909	20
0.295371	1.13057	1.29878	30
0.464018	1.81945	1.88833	0
0.29277	0.528498	1.46081	0
0.328396	1.13038	1.79892	20
0.469297	1.37916	1.65899	30
0.410544	1.33246	1.79864	40
0.483857	0.47329	1.32983	30
0.391285	0.40341	1.8407	30
0.393927	0.75234	1.57149	0
0.351959	0.934812	1.58495	0
0.486084	0.149701	1.62332	0
0.518988	0.537745	1.74142	0
0.541903	1.19318	1.37387	0
0.237591	1.36622	1.77429	20
0.403566	1.52752	1.53436	0
0.374328	1.37084	1.58357	30
0.39987	1.36622	1.4801	0
0.410428	1.4285	1.53436	20
0.422605	1.33246	1.78082	20
0.410866	1.34768	1.44085	0
0.455513	1.33356	1.8489	0
0.415766	0.934812	1.74142	0
0.43424	1.41475	1.73803	0
0.281893	0.353113	1.75529	0
0.412176	0.130536	1.87783	0
0.459718	0.721824	1.74142	0
0.257407	0.0310596	1.76839	0
0.0306972	0.676803	1.74142	0
0.0986014	-0.0159702	1.6909	0
0.0974768	-0.00081338	1.7209	0
-0.119155	-0.00688726	1.87783	30
0.301653	0.276982	1.79892	0
0.235488	0.355999	1.8407	0
0.21638	0.302818	1.79413	0
0.232209	0.888409	1.8407	0
0.119934	0.286232	1.8407	0
0.201455	-0.00081338	1.69483	0
0.182575	1.49335	1.49335	0
0.188926	0.629316	1.3564	0
0.249693	1.13801	1.54115	0
0.228839	0.654502	1.8407	0
0.153368	1.33246	1.78082	0
0.146728	1.36622	1.77429	0
0.224406	-0.0276778	1.7656	10
0.357177	0.276653	1.74757	0
0.192035	0.106236	1.8407	0
-0.0610907	0.454142	1.50616	0
0.085619	-0.0159702	1.84925	10
-0.0360706	1.33619	1.70319	30
0.233847	-0.00951614	1.76839	0
0.276941	0.0133713	1.7209	0
0.176683	0.341596	1.8407	0
0.364335	0.106236	1.8407	0
0.172458	1.33619	1.66911	0
0.126225	-0.0159702	1.77118	0
0.207972	0.256114	1.84925	0
0.250434	0.26429	1.8407	0
0.245464	1.32708	1.8489	0
0.320823	1.32708	1.8489	0
0.346542	1.48472	1.78222	0
0.231685	0.151262	1.50616	0
0.284558	0.629316	1.52361	0
0.110476	0.590447	1.84925	10
-0.164198	1.33246	1.83437	0
-0.0864918	0.109018	1.78981	0
-0.0739271	0.987427	1.32482	0
-0.0652144	1.48472	1.78222	0
-0.0575191	1.71161	1.79961	0
-0.0422631	1.33246	1.78082	0
-0.0239416	0.0481748	1.8489	10
-0.0659387	0.43925	1.84018	0
-0.105403	1.45072	1.66911	0
-0.168539	1.48472	1.78222	0
-0.139646	1.50027	1.53269	0
-0.0613659	-0.18074	1.80342	40
-0.00266809	1.33246	1.79864	0
-0.103568	1.19318	1.50817	30
-0.109583	0.339525	1.8407	0
-0.0823844	0.786044	1.8407	0
-0.123006	1.01933	1.69483	0
-0.0981903	1.37821	1.78082	0
-0.0606456	1.33246	1.79961	0
-0.0616335	1.6877	1.79864	0
-0.061187	1.32708	1.8489	0
0.0141115	1.72822	1.73063	0
-0.0794633	1.45872	1.45872	10
0.00609402	0.381085	1.64487	0
-0.102723	-0.0159702	1.84925	30
-0.0252779	-0.0159702	1.57836	20
-0.0431247	0.508703	1.78981	30
-0.0881419	1.48472	1.78222	0
-0.089019	1.04072	1.4024	0
-0.0459341	1.41539	1.50942	0
-0.116266	1.32708	1.8489	0
-0.115223	0.0264086	1.84831	10
0.14243	1.33246	1.78082	0
-0.0409445	1.36622	1.77429	0
0.200954	0.106236	1.8407	0
0.430283	1.39631	1.5779	0
0.171087	1.05958	1.53593	0
0.123138	0.621705	1.7209	0
0.314665	1.36622	1.59366	0
0.285939	1.36622	1.77429	0
0.207989	0.0654592	1.83153	0
0.24158	0.625846	1.75284	0
0.302043	-0.00081338	1.69483	0
0.156367	1.4285	1.7233	0
0.163982	0.938383	1.78082	0
0.214099	0.593891	1.78082	0
0.235988	0.319914	1.36099	0
0.278396	1.26775	1.56793	0
0.230693	1.37084	1.77429	10
0.247991	1.37084	1.77429	0
0.44409	1.37084	1.58357	0
0.0932841	1.36622	1.59366	0
0.176682	0.301562	1.62304	0
0.17301	1.33246	1.88833	0
0.112661	1.33246	1.74415	0
0.262087	1.37084	1.72989	0
0.271114	1.36622	1.65899	0
0.318468	1.37084	1.77429	0
0.317704	0.709851	1.56809	0
0.287064	0.617546	1.74142	0
0.189473	-0.199673	1.27423	0
0.193432	0.109018	1.84925	0
0.337224	0.371418	1.57836	0
0.343842	1.33356	1.8489	0
0.258775	0.42032	1.38509	0
0.41361	1.10503	1.79959	0
0.227553	-1.26366	1.40853	0
0.193811	0.149701	1.8407	0
0.567793	-0.555837	1.39024	0
0.32178	0.514757	1.8489	0
0.258252	0.744324	1.78082	0
0.259897	0.0134293	1.73926	0
0.354243	1.71161	1.73063	0
0.371849	0.339538	1.8407	0
0.319278	0.137958	1.84925	0
0.0707269	0.784476	1.6856	0
0.267786	0.164076	1.88833	0
0.212305	-0.356846	1.84831	0
0.198269	-0.00081338	1.7209	0
0.173312	0.0165039	1.88833	0
0.165137	-0.00081338	1.85109	0
0.267948	1.13057	1.29878	0
0.128993	0.00407845	1.78082	0
0.375902	0.152982	1.8407	0
0.177847	-0.00081338	1.7209	0
0.227096	-0.00367317	1.71642	0
0.261224	-0.00081338	1.7209	0
0.243629	0.440249	1.84925	0
0.308512	0.40341	1.8407	0
0.148636	0.0165039	1.87783	0
0.257663	-0.357898	1.88833	0
0.226176	-0.511994	1.76839	0
0.133294	-0.0159702	1.56809	0
0.327307	-0.0159702	1.84925	0
0.299156	-0.00312752	1.8407	0
0.19259	0.52053	1.84925	10
0.262787	0.352963	1.78981	0
0.122723	0.220697	1.84925	0
-0.032219	-0.221427	1.8407	30
0.0423761	-0.00081338	1.7209	70
0.135428	0.0578268	1.74757	40
0.039804	-0.0293995	1.88833	60
-0.0605075	1.30792	1.30792	20
0.0392183	-0.0293995	1.79864	40
0.0830434	1.06326	1.79413	30
-0.00859216	1.2104	1.76839	100
0.0272122	0.0133713	1.7209	80
0.0274642	0.0345344	1.85109	100
-0.0541111	-0.00081338	1.69483	100
-0.0276807	-0.00081338	1.61334	100
0.0140771	0.550654	1.69293	80
0.0598261	0.333742	1.79961	20
0.0053464	-0.0159702	1.84925	60
0.0986279	1.04363	1.84925	10
0.154876	-0.00367317	1.6909	40
0.0132938	-0.0159702	1.3067	10
-0.0376829	-0.0293995	1.34922	10
-0.00706329	-0.00081338	1.40092	70
-0.00615711	-0.0293995	1.40092	30
0.326342	0.630913	1.78661	0
0.33494	1.18076	1.79959	0
0.295013	0.34611	1.84831	0
0.324325	1.32708	1.8489	0
0.27986	0.578275	1.87783	10
0.330827	0.412367	1.78661	0
0.339215	1.56239	1.65333	0
0.395646	1.45072	1.66911	0
0.34864	0.538456	1.8489	0
0.417518	1.33246	1.88833	0
0.327182	0.630272	1.51335	0
0.289852	0.629316	1.52361	0
0.356863	0.372398	1.60675	0
0.26598	-0.00081338	1.7209	0
-0.104412	1.13057	1.88833	0
-0.0077409	1.13801	1.54115	0
0.0152519	0.373977	1.8407	0
-0.106843	0.0420455	1.74757	0
-0.104805	1.13057	1.88833	0
-0.105468	0.325186	1.84925	0
0.0141349	1.49335	1.49335	0
-0.114558	1.04072	1.4024	0
-0.00595329	0.397701	1.82417	0
0.0395218	1.33246	1.88833	0
-9.06e-05	0.554661	1.8407	0
-0.00789518	0.688503	1.8407	0
0.0582361	0.126776	1.8407	0
-0.0548057	0.983302	1.69293	0
0.0205461	-0.0626672	1.8407	0
-0.00155037	0.517538	1.5383	0
0.0543074	0.812772	1.74142	0
0.266292	-0.00081338	1.7209	0
-0.058731	1.04072	1.54115	0
0.0845186	0.888409	1.8407	0
0.0275898	0.339387	1.74757	0
-0.0353297	1.5042	1.50817	0
0.238322	-0.0472467	1.74757	10
0.19797	-0.674164	1.8407	0
0.261022	0.152982	1.8407	0
0.200826	-0.412247	1.54658	0
0.0382661	0.732729	1.69293	0
0.0466459	0.0165039	1.7209	0
0.0757984	0.16498	1.88833	0
0.0452147	-0.00081338	1.78985	20
0.124962	-0.0293995	1.7209	0
0.00352546	0.0729054	1.63978	0
-0.064484	0.206681	1.85109	0
-0.047701	0.591712	1.84925	0
-0.102829	0.0165039	1.40495	0
0.124719	-0.00081338	1.41412	20
-0.0949069	-0.180471	1.84831	20
-0.0714345	0.0165039	1.34922	20
-0.144815	0.0165039	1.7209	0
-0.0653127	-0.00081338	1.51736	20
0.301004	0.363372	1.84925	0
0.263495	0.205598	1.5887	0
0.241019	0.0137087	1.76839	0
0.125697	-0.00367317	1.57836	20
0.097381	0.298264	1.56809	30
0.093295	-0.0159702	1.57836	20
-0.0303763	1.49111	1.88833	0
-0.108386	0.111993	1.27906	0
-0.0487335	-0.573964	1.63978	0
-0.0203364	-0.429845	1.8407	0
-0.0418306	0.0208141	1.8407	0
-0.0528252	0.149701	1.8407	0
-0.0819844	0.0884413	1.87783	0
-0.0688061	0.336476	1.87783	10
-0.00606838	1.1642	1.8489	0
-0.118225	0.149701	1.8407	0
-0.0457376	-0.106055	1.8407	0
-0.134697	1.33619	1.67763	0
-3.02e-05	0.0704131	1.40465	20
0.0923676	-0.00081338	1.7209	20
-0.0152224	-0.00081338	1.7209	0
-0.0623304	0.0345344	1.75284	60
-0.159513	1.41501	1.65168	0
-0.0211566	1.33246	1.79864	0
-0.146978	1.33246	1.79961	0
-0.0905763	0.640416	1.54115	30
-0.0496876	0.373977	1.8407	0
-0.051917	-0.00081338	1.69329	40
0.0723879	0.257965	1.78082	0
-0.162027	-0.00081338	1.69483	20
-0.0699901	1.33619	1.70319	0
-0.0830128	1.33619	1.67763	0
-0.102454	0.0731169	1.88833	0
-0.0392762	1.36622	1.79961	0
-0.0208154	1.36622	1.78082	0
-0.0130008	0.296541	1.78985	0
-0.00681782	-1.30684	1.84925	0
-0.0560646	0.958037	1.54115	0
-0.0738826	1.05153	1.85109	20
-0.174127	0.409631	1.87783	0
0.163793	0.113372	1.57836	0
0.00723998	1.71161	1.73063	0
0.16936	0.0165039	1.78082	0
0.147468	-0.55151	1.87783	0
0.131169	0.0461769	1.8407	0
0.145766	-0.385437	1.8407	0
0.220643	-0.00081338	1.7209	0
0.227115	0.2475	1.78082	0
0.0507455	-0.357898	1.84831	0
0.00317401	0.363372	1.84925	0
0.195685	-0.0447119	1.8407	0
0.197278	0.50169	1.87783	0
0.16164	1.13801	1.54115	0
0.224472	1.5042	1.50817	0
0.232591	1.29011	1.29399	0
0.115784	-0.00081338	1.7209	0
0.189595	1.33246	1.79961	0
0.119608	0.0134293	1.88833	0
0.0647222	0.0187106	1.8407	0
0.138107	-0.10259	1.85109	0
0.17699	0.205361	1.78985	0
0.134063	0.431133	1.84925	10
0.250126	1.34418	1.66112	0
0.214574	1.5042	1.50817	0
0.101565	-0.261471	1.74757	0
0.227939	0.0397714	1.80342	0
0.259155	1.33356	1.8489	0
0.158883	0.0922899	1.8407	0
0.0900415	0.749332	1.8407	0
0.245975	-0.363447	1.76839	0
0.233802	-0.412247	1.74757	0
0.292465	0.795485	1.74142	0
0.240155	0.106236	1.8407	0
0.271951	-0.0276778	1.8407	0
0.251985	-0.00081338	1.75284	0
0.215688	-0.00081338	1.7209	0
0.26351	1.33619	1.70319	0
0.197198	0.140382	1.52361	0
-0.155659	0.16498	1.7209	40
-0.108079	0.636422	1.52361	50
-0.150149	1.32708	1.8489	20
-0.0772822	0.149701	1.8407	10
-0.125726	-1.03724	1.4024	30
-0.0929065	-0.524617	1.39024	40
-0.0723917	0.407281	1.52361	20
-0.0735726	0.0175618	1.53183	0
-0.00271121	1.71161	1.79961	0
-0.0974104	1.67851	1.88833	0
-0.0824077	0.106236	1.8407	20
-0.0331891	-0.0905784	1.60977	40
-0.163238	0.0166544	1.84925	40
-0.0824953	1.32708	1.8489	40
-0.21896	-0.115671	1.87783	20
-0.231323	-1.24585	1.34075	40
-0.0392565	1.32708	1.8489	0
-0.0951163	0.629316	1.52361	50
-0.116288	-1.31122	1.34075	30
0.0734494	0.0756223	1.55559	0
0.125136	0.0255148	1.8407	10
0.0667679	0.613639	1.8407	0
0.108004	0.00949414	1.8407	0
0.0885005	0.508388	1.60664	30
0.0832424	0.0133713	1.75284	40
0.128536	1.03052	1.8407	30
0.0749106	0.0173719	1.77648	30
-0.095912	-0.00081338	1.85109	70
-0.0829065	0.0137087	1.74757	30
0.037288	0.0141925	1.74757	20
0.00157502	0.623516	1.74142	20
0.0387248	-0.00081338	1.51736	20
0.0608499	0.934812	1.58495	0
-0.0046126	-0.00081338	1.51736	30
0.236628	0.601727	1.84925	0
0.125496	1.03181	1.85386	40
-0.0421283	0.786044	1.74142	100
-0.00280355	-0.00081338	1.75284	30
0.110512	0.0187106	1.8407	0
0.216783	0.373977	1.8407	0
0.2119	0.40341	1.8407	0
0.241358	0.822866	1.74142	0
0.262928	0.983158	1.84018	0
0.412366	1.37084	1.77429	20
0.218786	0.690385	1.84925	0
0.186855	-0.00081338	1.7209	0
0.132884	-0.00081338	1.78985	0
0.265274	0.207509	1.87783	0
0.186022	-0.290129	1.34096	0
0.103763	-0.0159702	1.48997	0
0.243249	1.06326	1.76839	10
0.247882	0.660036	1.88833	0
0.264049	-0.664629	1.87783	0
0.280453	-0.547038	1.80342	0
0.214457	1.08232	1.84925	0
0.227488	0.714023	1.85109	0
0.13325	-0.433766	1.36391	0
0.145071	0.384194	1.8489	0
0.35385	0.508388	1.66236	0
0.117386	0.331855	1.5887	0
0.086971	-0.282933	1.85109	0
0.184622	-0.0293995	1.69329	0
0.192561	-1.07808	1.32143	30
0.320943	0.786044	1.79413	0
0.359357	0.149701	1.8407	0
0.429821	0.0217195	1.2759	10
0.287644	-0.184934	1.74757	0
0.268345	0.998496	1.84018	0
0.210621	0.458562	1.8407	0
0.30191	-1.12761	1.38735	70
0.309988	0.373977	1.62886	0
0.195689	0.514757	1.8489	0
0.179043	0.736111	1.63978	0
0.114589	0.884578	1.29399	0
0.115811	0.883706	1.7656	0
0.080169	0.247345	1.76839	0
0.0171939	0.375978	1.8407	0
0.247959	0.791137	1.8407	0
0.234446	0.458562	1.84018	0
0.276648	0.786044	1.59242	0
0.101843	0.320331	1.37131	0
0.158407	1.07272	1.43329	0
0.231812	0.0536688	1.79413	0
0.159699	0.346246	1.8407	0
0.235974	0.791137	1.74142	0
0.256218	0.700549	1.79413	0
0.403363	0.492714	1.7209	10
0.218493	-0.00081338	1.7209	0
0.24698	0.0165039	1.7209	0
0.120306	0.198766	1.69483	0
0.117577	-0.00081338	1.40092	20
0.300817	0.184581	1.48914	10
0.401744	-0.00081338	1.69483	0
0.321345	0.0165039	1.70299	0
0.283411	1.13057	1.88833	0
0.314134	0.0165039	1.88833	0
0.324635	0.0137087	1.76839	0
0.30769	0.288873	1.78082	0
0.304366	-0.00081338	1.75284	0
0.404244	-1.10242	1.38019	0
0.373919	0.106101	1.80342	0
0.470232	1.13057	1.29878	20
0.412149	0.0189001	1.79864	10
0.355685	-0.00081338	1.45962	10
0.41576	-0.00081338	1.54205	0
0.399385	-0.00367317	1.84925	0
0.30689	1.33246	1.78082	0
0.24924	0.0173719	1.34922	0
0.197504	1.13801	1.54115	20
0.244276	-0.0159702	1.30818	0
0.253841	-0.00367317	1.33059	10
0.134034	0.723572	1.6909	0
0.167969	-0.242983	1.85109	0
0.262477	0.743888	1.84809	0
0.266242	0.822866	1.58495	0
0.202288	-0.436822	1.87783	0
0.189867	-0.326855	1.64481	0
0.0391991	1.33619	1.78222	0
0.198687	-1.67664	1.48972	0
0.228934	1.65001	1.66152	0
0.222804	1.33619	1.70319	20
0.0978359	-0.00081338	1.7209	0
0.1395	0.843638	1.71642	0
0.144671	0.730328	1.84925	0
0.168778	0.887362	1.86461	0
0.125133	1.08554	1.46787	0
0.256912	0.149701	1.63978	0
0.140126	0.208843	1.8407	0
0.217371	1.5042	1.50817	0
0.197094	0.389467	1.60036	0
0.171926	0.322033	1.8407	10
0.271968	0.276982	1.6169	0
0.259836	0.784476	1.72521	0
0.175818	1.5042	1.50817	0
0.195252	0.305904	1.78551	0
0.188399	0.79661	1.74142	0
0.187031	0.791137	1.74142	0
0.19298	0.00949414	1.76839	0
0.139785	0.726148	1.76839	0
0.242699	0.945184	1.53863	0
0.107937	0.933511	1.8407	0
0.17711	0.784476	1.67837	0
0.129435	0.372874	1.74142	0
0.14004	0.40341	1.8407	0
0.322162	0.953399	1.48576	0
0.232464	-0.171724	1.48806	0
0.19236	0.654502	1.8407	0
0.27023	0.40341	1.8407	0
0.226562	0.149701	1.54421	0
0.234667	-0.00081338	1.69483	0
0.14459	0.593891	1.7209	0
0.226692	0.0423374	1.45962	0
0.151102	0.635894	1.70299	0
0.239618	-0.00081338	1.40092	10
0.184423	0.0181122	1.7209	0
0.15347	1.13057	1.61945	0
0.287774	0.586652	1.32207	0
0.29444	-0.0293995	1.71938	0
0.32359	0.0165039	1.69483	0
0.184642	-0.237012	1.87783	0
0.185501	-0.00081338	1.78985	0
0.311789	1.72822	1.73063	0
0.187653	-1.30946	1.58628	20
0.314118	1.06825	1.84925	0
0.273592	0.19202	1.77535	0
0.263051	-0.476729	1.34075	0
0.151011	0.405902	1.8489	0
0.287662	0.26429	1.8407	0
0.29774	0.394245	1.87783	0
0.226096	0.683417	1.77118	0
0.247732	0.723572	1.6909	0
0.184925	-0.0159702	1.48997	0
0.122907	0.0304256	1.84925	20
0.100768	0.341123	1.84925	20
0.215292	0.41153	1.87783	0
0.22872	1.30792	1.34075	0
0.217676	1.5042	1.50817	10
0.362226	1.06569	1.54115	10
0.405713	1.08877	1.73917	0
0.205593	0.298511	1.79413	0
0.276164	0.182169	1.76839	0
0.104581	0.536443	1.51165	0
0.14476	1.47728	1.8407	0
0.127309	0.553697	1.76839	0
0.25827	0.654502	1.8407	0
0.167298	0.0516221	1.8407	0
0.249906	0.934812	1.58495	0
0.0822541	1.5042	1.50817	0
0.153368	0.228191	1.78551	0
0.0568463	0.196238	1.76839	0
0.0674637	-0.00932959	1.74757	0
0.0521748	0.554661	1.8407	0
0.00699628	0.564245	1.74142	0
0.149085	0.212663	1.8407	0
0.0877836	0.149701	1.8407	0
0.114589	1.13801	1.54115	0
0.143668	0.722987	1.8407	0
0.259352	1.03052	1.8407	0
0.163029	1.06581	1.58495	0
0.170535	0.187001	1.42381	0
0.210661	0.173288	1.7209	0
0.165346	-0.00081338	1.40092	0
0.212173	-0.00081338	1.65538	0
0.186523	0.744324	1.7209	0
0.246132	0.0860818	1.48516	0
0.301306	0.0165039	1.48516	0
0.205021	-0.00081338	1.69483	0
0.27382	0.311687	1.7209	0
0.151978	0.353007	1.78082	0
0.0824833	0.0241076	1.34922	0
0.240247	0.0134293	1.88833	0
0.2933	-0.00081338	1.7209	10
0.203521	0.0133713	1.7209	0
0.203591	1.33246	1.78082	0
0.245331	1.13057	1.61945	0
0.189259	0.0165039	1.71938	0
0.12783	0.427639	1.79864	0
0.387136	1.36622	1.5779	0
0.182714	1.36622	1.77429	0
0.157288	0.593891	1.75284	0
0.0956444	-0.00081338	1.51736	0
0.144344	-0.00081338	1.85109	0
0.219295	1.04438	1.84925	0
0.183343	0.0884413	1.79771	0
0.255704	-0.256048	1.29367	0
0.272154	1.29011	1.29399	0
0.18272	1.13801	1.54115	0
0.137622	0.261667	1.88833	0
0.177804	0.0173719	1.7209	0
0.191837	1.5135	1.74749	0
0.142015	0.801014	1.8407	0
0.284413	0.37006	1.8407	0
0.262239	0.313731	1.76839	20
0.32963	1.04072	1.4024	10
0.237015	-0.0360687	1.34585	20
0.251823	1.26775	1.8407	0
0.327349	1.29011	1.29399	0
0.168681	0.547459	1.76476	0
0.139729	1.72822	1.73063	0
0.16948	0.453733	1.60472	0
0.164246	0.373977	1.83216	0
0.107607	0.903394	1.8407	0
0.187909	0.789572	1.78551	0
0.217977	0.784476	1.8407	0
0.280659	0.784476	1.79892	0
0.206963	0.40341	1.63978	0
0.115594	0.322033	1.8407	0
0.156465	-0.31468	1.76839	0
0.263851	1.13814	1.67837	0
0.164493	0.697778	1.74142	0
0.116867	0.789362	1.60036	0
0.160827	0.286232	1.8407	0
0.173435	0.149701	1.84018	10
0.232199	1.22441	1.85109	0
0.190417	0.0165039	1.7209	0
0.198393	1.13057	1.29878	0
0.17391	0.705075	1.73803	0
0.332863	1.33246	1.78082	0
0.26949	0.0315689	1.75284	0
0.296709	0.683895	1.84925	0
0.25118	0.362957	1.84809	0
0.198052	1.70728	1.78985	0
0.32397	1.33246	1.78082	0
0.00390461	-0.00081338	1.88833	0
0.179562	0.744324	1.79864	0
0.387165	-0.110314	1.60977	0
0.304208	1.37821	1.78082	0
0.204427	-0.951679	1.34872	10
0.22057	0.866085	1.59126	0
0.202352	-0.095439	1.84831	20
0.21599	0.154647	1.52361	0
0.321653	-0.487996	1.80342	0
0.212088	0.373977	1.8407	0
0.258965	1.33619	1.70319	0
0.141197	1.11175	1.69448	0
0.278445	1.33028	1.59086	0
0.140636	1.65001	1.66152	0
0.211625	0.175744	1.52361	0
0.292059	0.322701	1.84925	10
0.140778	0.249913	1.57753	0
0.230871	1.10223	1.84925	20
0.120691	0.621705	1.69483	0
0.117493	0.635894	1.69483	0
0.0650603	0.481897	1.67764	0
0.401975	0.309893	1.63978	0
0.238594	-0.983706	1.8407	0
0.191272	0.0137087	1.76839	0
0.174452	1.02244	1.31458	10
0.269228	0.636702	1.74757	0
0.264218	1.17847	1.8407	0
0.22228	1.09164	1.7656	0
0.242602	0.373977	1.8407	0
0.206837	0.328213	1.74757	0
0.246438	0.149701	1.8407	0
0.0960754	0.502958	1.8407	0
0.108428	0.170753	1.8407	0
0.146289	-0.0816712	1.5521	0
0.219572	0.0850357	1.8407	10
0.304285	0.86911	1.58495	0
0.302172	0.0310596	1.65407	0
0.16568	0.715942	1.74142	0
0.276742	0.998496	1.8407	0
0.18177	0.425801	1.8407	0
0.211646	0.722987	1.74757	0
0.176013	1.33246	1.78082	0
0.105596	1.36622	1.77429	0
0.30002	-0.0159702	1.36099	0
0.258458	0.249913	1.84925	0
0.360804	0.0173719	1.7209	0
0.242721	-0.326101	1.87783	0
0.306849	0.017571	1.46792	0
0.207439	1.34418	1.53754	0
0.113458	-0.0293995	1.61945	10
0.302167	1.14186	1.8407	0
0.292478	-0.586782	1.42188	0
0.13273	0.508388	1.78661	0
0.0946055	-0.00081338	1.85109	0
0.111948	0.0314126	1.7209	0
0.11245	0.348878	1.56809	0
0.227869	1.1131	1.74142	20
0.214328	1.23477	1.8407	0
0.218807	0.286232	1.8407	10
0.166032	0.700549	1.73917	0
0.178341	0.355999	1.8407	0
0.338412	1.04072	1.4024	40
0.0446195	-0.0293995	1.29878	0
0.0672862	0.692903	1.85109	0
0.182334	0.358628	1.8407	20
0.0924893	-0.00081338	1.88833	0
0.158296	-0.0159702	1.84925	0
0.197825	0.0475106	1.8407	0
0.170419	-0.00221926	1.69293	0
0.201569	1.15475	1.35516	0
0.186153	0.983806	1.58495	0
0.427434	-0.0447119	1.63978	0
0.347381	1.04783	1.84925	0
0.101065	0.707394	1.74142	0
0.397016	0.388921	1.8489	0
0.266717	0.458562	1.51165	10
0.301364	-0.0159702	1.84925	0
0.348045	-0.585385	1.46867	0
0.0786613	0.934812	1.67837	0
0.0702738	0.845682	1.8407	0
0.129824	0.305261	1.42128	0
0.479935	-1.75443	1.54421	0
0.111018	0.983806	1.58495	10
0.183476	0.664975	1.8407	0
0.139463	0.786044	1.74757	0
0.280219	1.13801	1.54115	0
0.18107	0.749332	1.74142	10
0.212299	0.26429	1.8407	0
0.252692	0.780555	1.61487	0
0.224247	0.922085	1.74142	0
0.275627	0.373977	1.8407	0
0.195473	0.489958	1.74142	0
0.23384	0.446007	1.52728	10
0.178011	1.47756	1.80342	0
0.104732	0.158758	1.7478	10
0.04431	1.09102	1.84925	0
0.270615	1.14881	1.8489	0
0.246446	0.636702	1.74142	0
0.194586	-0.0159702	1.43726	0
0.468891	0.0299636	1.7209	0
0.429118	-0.00081338	1.71938	40
0.545098	0.0165039	1.79864	20
0.575734	1.48472	1.85109	0
0.548567	1.71161	1.71495	0
0.604102	1.72822	1.73063	0
0.375245	0.374444	1.65458	30
0.374287	-0.010802	1.71633	0
0.338399	0.844436	1.8407	20
0.366718	0.951081	1.74142	0
0.434655	0.674381	1.63978	30
0.431714	1.19732	1.3305	30
0.457235	1.29011	1.29011	0
0.447131	0.149701	1.8407	0
0.458281	0.220752	1.37144	30
0.505279	0.844436	1.63978	30
0.460881	0.822866	1.76839	30
0.460291	0.0187106	1.42649	0
0.419427	0.687737	1.8407	20
0.483085	0.741995	1.76839	0
0.485223	0.789362	1.39644	40
0.535011	0.714307	1.8407	30
0.550608	0.182169	1.78551	0
0.557892	0.676258	1.76839	30
0.577244	0.664087	1.8407	30
0.329823	0.212489	1.42112	30
0.408426	0.0666499	1.75284	20
0.396911	-0.00081338	1.7209	0
0.558665	0.934812	1.74142	40
0.565769	0.934812	1.56017	0
0.357053	1.13057	1.29878	10
0.321148	1.36622	1.78082	40
0.488198	1.41475	1.59366	40
0.466911	1.71161	1.79961	20
0.390146	1.33246	1.88833	30
0.312272	1.06326	1.69293	30
0.367104	1.01488	1.32102	0
0.462822	0.844436	1.63978	0
0.460203	0.36025	1.74757	30
0.482939	0.934812	1.76839	20
0.540045	1.31224	1.60472	30
0.523482	1.72822	1.73063	0
0.464201	1.33246	1.78082	0
0.404275	1.32708	1.8489	30
0.422842	1.33246	1.85109	40
0.307916	-0.00081338	1.69329	0
0.274767	0.945184	1.48293	0
0.578848	1.12204	1.78551	0
0.376398	1.37916	1.77429	30
0.397676	-0.00081338	1.55241	0
0.664514	1.33246	1.78082	30
0.554625	0.995198	1.59126	0
0.404557	0.832701	1.59126	20
0.516405	0.305261	1.53595	0
0.506757	0.407281	1.38509	30
0.475874	0.776954	1.77387	30
0.420592	0.789362	1.8407	30
0.513686	0.901547	1.60036	10
0.505146	1.08718	1.74142	0
0.407768	1.39829	1.74142	0
0.407768	1.07053	1.4478	40
0.410605	0.700549	1.59242	30
0.508072	0.845682	1.57149	0
0.565426	0.681958	1.41768	0
0.339031	1.07368	1.50045	0
0.258067	1.18362	1.33386	30
0.339194	0.806175	1.69483	0
0.348703	0.0812042	1.7209	30
0.364941	0.40976	1.69483	0
0.371456	1.38717	1.65168	0
0.686058	1.48472	1.78222	0
0.42304	0.150391	1.80323	30
0.47803	0.984739	1.84831	30
0.4209	-0.647196	1.87783	20
0.431184	-0.55151	1.87783	20
0.41969	0.0165039	1.88833	0
0.422557	0.0544108	1.7209	10
0.461358	1.33619	1.70319	0
-0.135699	0.678141	1.52361	0
-0.14146	0.235847	1.36099	0
0.335047	-1.26366	1.27367	0
0.372127	0.0673253	1.69048	0
0.393882	-1.79685	1.76839	0
0.351521	-0.0159702	1.57836	0
0.446984	-0.0626672	1.8407	0
0.365476	0.286232	1.8407	0
0.269617	1.17609	1.29332	0
0.395935	-0.230099	1.8407	0
0.449253	-0.00081338	1.78985	0
0.329918	1.83336	1.88833	0
0.479417	-0.357898	1.87783	0
0.416526	1.71161	1.85109	0
0.351018	0.0152662	1.79892	0
0.392339	1.29011	1.29399	0
0.264487	0.294101	1.57836	0
0.566075	0.0984608	1.78082	0
0.354899	0.0134293	1.79961	0
0.370122	-1.07808	1.88833	0
0.492742	-1.39801	1.39024	0
-0.107489	0.790743	1.78082	0
-0.117554	0.373977	1.8407	20
-0.135722	-0.261624	1.47884	0
-0.224767	-0.0813403	1.6105	20
-0.0740653	-0.0813403	1.705	20
-0.23441	0.377954	1.8407	0
0.157376	1.34418	1.67763	0
0.0849653	0.660328	1.54421	0
0.128853	1.04072	1.4024	0
0.0966024	1.17902	1.52087	0
0.138371	0.40341	1.8407	0
0.138258	1.20328	1.31458	0
0.138258	0.822866	1.8407	0
0.190814	0.623516	1.74142	0
0.190814	1.26743	1.8407	0
0.134196	0.655415	1.46081	0
0.225127	0.26429	1.8407	0
-0.0715782	0.611188	1.74142	90
0.0554542	-0.0159702	1.55931	50
0.037185	1.33619	1.70319	30
0.0463394	-0.131116	1.76839	70
0.0641667	-0.412247	1.67207	70
-0.0722399	-0.00932959	1.34585	80
0.0846891	-0.0159702	1.84925	40
0.0349344	1.04072	1.50817	30
0.139651	-0.461672	1.85109	0
0.191414	0.0764642	1.85542	0
0.13979	0.377696	1.5887	0
0.301518	0.178058	1.84925	0
0.167116	-0.0159702	1.84925	0
0.347534	0.569523	1.74757	0
0.364649	0.0466852	1.84925	0
0.137432	-0.0159702	1.84925	0
0.0996422	-0.056952	1.7393	0
-0.199657	1.36622	1.79864	0
0.0318412	0.236894	1.517	0
-0.14564	1.42797	1.74415	0
-0.0281605	-1.33821	1.87783	20
0.00612538	1.7233	1.7233	70
0.273043	0.86837	1.84809	0
0.60259	0.787475	1.59351	0
0.0851731	0.982633	1.84925	30
0.124465	0.841197	1.78661	0
0.179512	0.737742	1.57836	20
0.124279	0.920076	1.48997	0
0.19336	0.328431	1.57836	20
0.181331	0.13042	1.84925	0
0.278076	0.723572	1.69048	10
0.0741311	0.0729054	1.7656	0
0.168116	1.32708	1.8489	0
0.307335	0.0255148	1.76839	0
0.353943	0.826116	1.84925	0
0.334513	0.137958	1.68083	0
0.232898	-0.0715445	1.74757	0
-0.0352834	0.564274	1.73917	0
-0.049055	0.106236	1.48899	0
0.00766559	0.697778	1.6169	0
-0.0313559	1.23895	1.66667	0
0.0133096	0.664975	1.8407	0
-0.0142187	1.13801	1.54115	0
0.165448	-0.746062	1.87783	0
0.139414	0.330421	1.88833	0
0.0585527	0.550406	1.36099	0
0.34941	1.13797	1.84925	0
0.392273	0.983456	1.53593	0
0.282648	1.18076	1.84925	0
0.0446527	0.934812	1.63256	0
0.047869	-0.34966	1.61853	20
0.165634	0.263504	1.32207	0
0.153517	-0.0859779	1.36099	0
0.238106	0.0296546	1.52361	0
0.271545	0.435529	1.78222	0
0.137879	0.822866	1.74142	0
-0.323339	-0.204962	1.42381	0
0.269232	0.350629	1.84925	0
0.265034	0.658231	1.52361	0
0.499169	-0.181719	1.7656	0
0.174053	0.474881	1.87783	0
0.461834	0.149701	1.8407	0
0.0931108	-0.0159702	1.57836	0
-0.116508	-0.0159702	1.84925	0
0.0959639	0.205598	1.57836	0
-0.0469369	0.288684	1.59126	0
-0.136232	-0.116357	1.84925	0
-0.020425	0.723572	1.6909	0
0.230341	-0.0159702	1.3111	0
0.184788	1.29399	1.8489	0
-0.0964582	-0.22684	1.27382	10
-0.137691	0.934812	1.61487	10
-0.149099	0.568773	1.75529	0
-0.14284	-0.243245	1.78429	40
-0.0158968	0.339525	1.74757	0
-0.267749	0.384194	1.76773	10
-0.118316	0.388314	1.61853	10
-0.0385621	0.149701	1.8407	0
-0.0499409	0.793628	1.48219	0
-0.139074	0.352963	1.45556	10
-0.196197	-0.0159702	1.39756	20
-0.145221	0.591139	1.84831	20
0.448684	-1.10925	1.52361	0
0.348594	-0.00367317	1.49063	20
0.395852	0.102887	1.39479	0
0.327586	-0.106055	1.73917	0
0.311853	-0.243245	1.84831	0
0.371431	-1.63187	1.36391	0
0.31449	-0.182438	1.87783	10
0.167927	0.41153	1.8489	0
0.0770701	-0.0159702	1.84925	0
0.109206	0.518812	1.56809	0
-0.0454083	0.648851	1.73726	0
0.25308	0.724816	1.74757	20
0.178966	0.313731	1.53672	0
0.206789	0.322033	1.79413	0
-0.176952	0.585543	1.59126	0
0.230273	-0.226505	1.84925	10
0.199331	-0.0159702	1.84925	0
0.173101	0.629316	1.84925	10
0.23901	0.0884413	1.61124	0
0.262878	-1.67903	1.87783	0
0.0560882	-0.062762	1.56993	0
0.201961	-0.280925	1.72391	0
0.133018	0.738108	1.84925	20
0.0298545	1.48472	1.85109	0
0.176231	1.36622	1.79864	20
0.0462397	1.23895	1.84018	0
-0.0218376	-0.412247	1.8407	0
0.239541	-0.0159702	1.84925	0
0.0966652	-0.0159702	1.52361	0
0.316033	0.377954	1.8407	0
0.448526	1.34418	1.67763	0
0.281318	0.149314	1.78981	0
0.15526	0.506465	1.74757	0
0.0716851	1.08877	1.73917	0
0.0686698	0.262191	1.69293	0
0.0752851	-0.0159702	1.48997	0
-0.0964089	0.154647	1.35212	0
-0.0707378	1.13057	1.88833	30
-0.0623576	0.373977	1.76839	0
-0.1177	1.33246	1.88833	0
-0.0632173	1.17273	1.7233	10
-0.0312506	1.13057	1.29878	0
-0.00690261	1.67851	1.79864	0
-0.00890628	1.33246	1.78082	0
-0.155811	0.185133	1.7209	0
-0.114733	1.04072	1.54115	30
-0.00929054	-0.00932959	1.70657	30
-0.0662313	0.247345	1.8407	0
-0.0407902	0.573443	1.70319	0
-0.027935	1.33619	1.70319	0
0.00620849	1.41475	1.66065	0
0.0298305	1.33246	1.78082	0
-0.0595919	1.41967	1.54421	0
-0.0485155	-0.412247	1.76839	0
-0.0225692	1.1049	1.84925	0
-0.116148	1.33356	1.8489	0
0.180192	1.33246	1.78082	0
-0.057018	0.413129	1.54727	0
0.259616	1.36622	1.77429	0
0.0758549	-0.00081338	1.7209	0
0.16387	1.33246	1.75284	0
0.131922	0.196458	1.69483	0
0.205915	1.22445	1.78082	0
0.0674637	-0.00081338	1.40092	0
0.175476	-0.00081338	1.42354	0
0.352808	1.36622	1.59366	0
0.315556	0.570581	1.78082	0
0.183049	-0.00081338	1.51976	10
0.241568	-0.00081338	1.77429	0
0.269665	1.13057	1.61945	0
0.347225	1.06326	1.8407	0
0.355015	1.44357	1.54421	0
0.125082	0.652497	1.7209	0
0.291515	1.37084	1.58357	0
0.136142	1.36622	1.77429	0
0.251685	1.5042	1.50817	0
0.213416	1.5042	1.50817	0
0.14649	0.773192	1.36797	0
0.209355	0.827462	1.78082	0
0.22447	1.33246	1.78082	0
0.157517	1.33246	1.73803	0
0.163667	1.37084	1.57507	0
0.157314	1.37084	1.53083	20
0.271446	0.743605	1.78082	0
0.202274	0.705075	1.7209	0
0.24783	1.36622	1.72989	0
0.136699	1.36622	1.77429	0
0.166073	1.37084	1.59366	0
0.131397	0.428984	1.84925	0
0.167609	0.822866	1.74142	0
0.2234	0.0165039	1.7209	10
0.196693	0.570117	1.7209	0
0.247932	1.38036	1.53083	0
0.248186	0.0550595	1.27906	0
0.264197	1.37084	1.58357	0
0.120333	-0.00081338	1.7209	0
0.196051	1.36622	1.77429	0
0.201336	1.36622	1.77429	0
0.226499	1.33246	1.78082	0
0.283029	0.660036	1.7209	0
0.176573	0.773192	1.69483	0
0.261664	1.37084	1.58357	0
0.20848	1.17355	1.7209	0
0.298265	0.262543	1.34922	0
0.324201	0.341123	1.54321	0
0.130627	0.225715	1.87419	0
0.0113688	0.721824	1.74142	0
0.174922	0.790743	1.34922	0

## Sheet: Fig4d
RelativeBrainSize.PGLSresiduals	PC1min	PC1max	Eggs.year
-0.0999582	0.0461769	1.74757	9
-0.0576259	-1.54363	1.87783	8
-0.295364	-0.0159702	1.56809	10.8333
0.298749	0.0284474	0.851915	6.75
0.0986014	-0.0159702	1.6909	3
-0.119155	-0.00688726	1.87783	6
0.302388	-1.04848	0.763615	8.925
0.224406	-0.0276778	1.7656	5.15
-0.115007	0.286556	1.1839	14.4
-0.00098595	0.297965	0.297965	3
0.176683	0.341596	1.8407	1
0.172458	1.33619	1.66911	0.5
0.126225	-0.0159702	1.77118	1
0.207972	0.256114	1.84925	1
0.182691	-0.562195	0.403983	1
-0.0864918	0.109018	1.78981	6
-0.102723	-0.0159702	1.84925	6
-0.0252779	-0.0159702	1.57836	9
0.287064	0.617546	1.74142	4
0.227553	-1.26366	1.40853	1.5
-0.156876	-1.74434	0.20786	8
0.567793	-0.555837	1.39024	4.095
0.12446	0.317866	0.580648	1.35
0.0707269	0.784476	1.6856	2.9
0.435026	-1.35529	0.851656	3.1
0.212305	-0.356846	1.84831	2
0.198269	-0.00081338	1.7209	4
0.227096	-0.00367317	1.71642	1.53
0.261224	-0.00081338	1.7209	1.825
0.148636	0.0165039	1.87783	2
0.262415	-0.0159702	1.14137	1.75
0.226176	-0.511994	1.76839	4.38
0.133294	-0.0159702	1.56809	2.5
0.327307	-0.0159702	1.84925	2
0.19259	0.52053	1.84925	1
0.262787	0.352963	1.78981	1
0.122723	0.220697	1.84925	0.905
0.112228	0.0165039	0.851915	2.79984
-0.032219	-0.221427	1.8407	16.5
0.0423761	-0.00081338	1.7209	11
0.135428	0.0578268	1.74757	7
0.039804	-0.0293995	1.88833	9.03704
-0.0605075	1.30792	1.30792	10.0997
0.0392183	-0.0293995	1.79864	8
0.0158688	-0.00081338	1.1746	9.5
0.0830434	1.06326	1.79413	6.40073
0.0830434	-0.412247	1.1839	6.40073
0.0272122	0.0133713	1.7209	11
0.0274642	0.0345344	1.85109	10.5
-0.0880919	0.0165039	0.626179	4.24
-0.0541111	-0.00081338	1.69483	5.5
-0.0276807	-0.00081338	1.61334	9.7
0.0775629	-0.0159702	1.23203	5.9
0.025929	0.0165039	0.898186	6.9
0.0140771	0.550654	1.69293	8
0.0598261	0.333742	1.79961	9
0.0053464	-0.0159702	1.84925	9.5
0.0986279	1.04363	1.84925	9
0.154876	-0.00367317	1.6909	7.1015
0.0193388	-0.412247	0.941491	6.50061
0.0132938	-0.0159702	1.3067	9
-0.00706329	-0.00081338	1.40092	7.22532
-0.00615711	-0.0293995	1.40092	10.2
-0.0060406	-0.0293995	0.623151	9
0.0163188	-0.412247	0.593346	6.88889
0.0152519	0.373977	1.8407	4
-0.00789518	0.688503	1.8407	6
0.0582361	0.126776	1.8407	1
0.0205461	-0.0626672	1.8407	2
0.19797	-0.674164	1.8407	2
0.261022	0.152982	1.8407	1
0.200826	-0.412247	1.54658	0.5
0.0452147	-0.00081338	1.78985	4.3575
-0.102829	0.0165039	1.40495	3.95
0.301004	0.363372	1.84925	3.5
0.263495	0.205598	1.5887	2.2
-0.0487335	-0.573964	1.63978	8
-0.0203364	-0.429845	1.8407	5
-0.0418306	0.0208141	1.8407	5
-0.118225	0.149701	1.8407	4
-0.0457376	-0.106055	1.8407	2
-0.00681782	-1.30684	1.84925	11
0.147468	-0.55151	1.87783	7.5
0.131169	0.0461769	1.8407	3.75
0.145766	-0.385437	1.8407	4.5
0.0507455	-0.357898	1.84831	4.5
0.195685	-0.0447119	1.8407	3.5
0.232591	1.29011	1.29399	2.5
0.0647222	0.0187106	1.8407	12.45
0.103191	-0.680942	1.23362	6
0.245975	-0.363447	1.76839	3.375
0.197198	0.140382	1.52361	5.25
-0.112961	-0.872597	1.2294	15.9375
-0.113081	-0.867142	1.18057	14
-0.136362	-1.26366	0.936517	16.8709
-0.138188	-1.69988	0.390667	11
-0.125726	-1.03724	1.4024	19.5
-0.0531201	-0.574202	0.395004	8.75
-0.0298123	-0.464077	0.649212	7.75
-0.0963704	-0.606761	0.795644	12
-0.219472	-1.47714	-0.33083	7.1
-0.259365	-1.21394	-0.125854	7.35
-0.199691	0.0241076	0.851915	18.6
-0.0881149	-0.866963	0.785362	5.5
-0.0232851	-0.596758	0.693847	6.75
-0.0735726	0.0175618	1.53183	6.75
-0.102103	-1.79685	-0.387582	6
-0.0974104	1.67851	1.88833	8.5
-0.0331891	-0.0905784	1.60977	6
-0.163238	0.0166544	1.84925	8.75
-0.0907251	-0.659759	0.479142	10
-0.21896	-0.115671	1.87783	5
-0.231323	-1.24585	1.34075	11
-0.116288	-1.31122	1.34075	11
-0.181911	-1.7918	0.34989	8
-0.190899	-1.79685	-0.488441	12
0.108004	0.00949414	1.8407	5.75
0.0885005	0.508388	1.60664	2.5
0.0832424	0.0133713	1.75284	2
0.0455581	0.158793	0.38501	4.33529
-0.095912	-0.00081338	1.85109	18
0.00157502	0.623516	1.74142	15
0.216783	0.373977	1.8407	3.5
0.317645	0.16498	0.674492	2
0.418861	0.295937	0.650797	3.75
0.404296	-0.533457	1.10558	4.07
0.232041	-0.526112	1.2294	5.25
0.103763	-0.0159702	1.48997	9
0.264049	-0.664629	1.87783	13.5
0.145071	0.384194	1.8489	4.4
0.117386	0.331855	1.5887	10
0.184622	-0.0293995	1.69329	9.625
0.192561	-1.07808	1.32143	10.7625
0.268345	0.998496	1.84018	4.15
0.30191	-1.12761	1.38735	7.8
0.198322	0.0165039	1.1746	5
0.404244	-1.10242	1.38019	5
0.373919	0.106101	1.80342	5
0.423896	-1.07306	0.149479	4.26
0.409287	-0.776444	0.725758	4.5
0.284766	0.0165039	0.870532	5.4
0.283809	-0.150555	0.514451	5.61
0.112049	-1.74542	0.708222	8.175
0.202288	-0.436822	1.87783	7.7
0.198687	-1.67664	1.48972	8.16
0.125133	1.08554	1.46787	14.25
0.140126	0.208843	1.8407	6
0.271968	0.276982	1.6169	3
0.29444	-0.0293995	1.71938	4
0.185501	-0.00081338	1.78985	7
0.187653	-1.30946	1.58628	8.55
0.263051	-0.476729	1.34075	2.82
0.122907	0.0304256	1.84925	10.5
0.22872	1.30792	1.34075	3
0.104581	0.536443	1.51165	6
0.14476	1.47728	1.8407	6
0.127309	0.553697	1.76839	6
0.343547	0.0359564	0.456576	1
0.393493	-1.80813	0.389245	3.5
0.268465	-0.754844	0.577295	6
0.357666	-1.64294	0.389245	6.95
0.335326	-1.25339	0.341146	10.545
0.142003	0.137958	0.656493	4.25
0.137622	0.261667	1.88833	4.4
0.142015	0.801014	1.8407	2
0.187909	0.789572	1.78551	2
0.156465	-0.31468	1.76839	8.4375
0.426079	0.296541	0.700691	1.5
0.375995	-1.7265	1.07802	6
0.472911	-1.39212	0.814148	4
0.204427	-0.951679	1.34872	12
0.202352	-0.095439	1.84831	5
0.22203	-1.01895	1.1997	7
0.239841	-1.28935	1.18057	8
0.140778	0.249913	1.57753	8.7
0.238594	-0.983706	1.8407	4.9425
0.242602	0.373977	1.8407	4
0.246438	0.149701	1.8407	4.4
0.242721	-0.326101	1.87783	6
0.306849	0.017571	1.46792	5.025
0.113458	-0.0293995	1.61945	7.875
0.253016	-0.919804	1.13308	7.76125
0.292478	-0.586782	1.42188	7.24
0.0946055	-0.00081338	1.85109	9
0.227869	1.1131	1.74142	4
0.218807	0.286232	1.8407	4
0.178341	0.355999	1.8407	3.75
0.158296	-0.0159702	1.84925	4.4
0.318525	-1.725	0.877685	6
0.447914	-1.48174	0.877685	3.815
0.479935	-1.75443	1.54421	3.93
0.312054	-0.459366	0.763615	3.26
0.322382	-1.11776	0.877685	6.705
0.212299	0.26429	1.8407	3.25
0.252692	0.780555	1.61487	3
0.275627	0.373977	1.8407	3
0.386922	-1.5234	0.258101	7.5
0.545098	0.0165039	1.79864	2.5
0.604102	1.72822	1.73063	2
0.374287	-0.010802	1.71633	5
0.432803	-0.00081338	1.13718	7.5
0.307916	-0.00081338	1.69329	4.5
0.664514	1.33246	1.78082	0.454545
0.381342	0.313639	0.313639	0.78255
0.335047	-1.26366	1.27367	4
0.372127	0.0673253	1.69048	2.75
0.393882	-1.79685	1.76839	2.5
0.301294	-1.79154	0.684986	2.25
0.424889	-1.73473	-0.126684	5
0.395935	-0.230099	1.8407	3.75
0.448944	-1.23253	0.930229	4.25
0.370122	-1.07808	1.88833	9.0125
0.492742	-1.39801	1.39024	2.5
0.420799	-1.79154	0.386856	2.9
0.454767	-1.80674	0.016357	4
-0.107489	0.790743	1.78082	14.1665
-0.195472	-0.412247	0.80038	14
0.0849653	0.660328	1.54421	4
-0.0715782	0.611188	1.74142	4
0.0554542	-0.0159702	1.55931	7.9
0.037185	1.33619	1.70319	10
0.0463394	-0.131116	1.76839	8.05
0.0641667	-0.412247	1.67207	6.4
0.0846891	-0.0159702	1.84925	8
0.0349344	1.04072	1.50817	9.28571
-0.123026	-0.196188	1.1839	7.33333
0.139651	-0.461672	1.85109	3.75
0.13979	0.377696	1.5887	3
0.301518	0.178058	1.84925	2.75
0.167116	-0.0159702	1.84925	3
0.137432	-0.0159702	1.84925	2.24
0.0995436	0.303371	0.343674	1.25
-0.215356	-0.412247	0.127081	16.6998
-0.0281605	-1.33821	1.87783	8
0.139414	0.330421	1.88833	7.77
0.403232	-1.7743	1.18313	5.7
0.384971	-1.05365	0.34989	5.64
0.371245	-1.20861	0.654073	6.1
0.472388	-1.79154	0.270868	4.8
0.153517	-0.0859779	1.36099	2
0.238106	0.0296546	1.52361	3.675
0.254945	-0.0159702	0.785855	2
0.146071	-0.998086	0.817421	1
0.499169	-0.181719	1.7656	2
-0.136232	-0.116357	1.84925	8
0.230341	-0.0159702	1.3111	6.5
-0.104019	-0.683505	0.716788	19.275
-0.0355293	-0.288416	0.658148	15
-0.235589	-0.335438	0.536842	17.9988
-0.0857546	-0.868312	0.0574548	8
-0.14284	-0.243245	1.78429	18.75
-0.00460059	0.304362	0.925797	8.24957
-0.051478	0.283028	1.25743	7.87254
-0.154186	0.213963	0.460022	9.54
-0.139074	0.352963	1.45556	2
-0.145221	0.591139	1.84831	4.5
-0.20636	-1.44139	0.426376	16
0.472113	-1.80037	0.785362	3.5
0.184513	-1.22584	0.539835	4.1
0.371431	-1.63187	1.36391	5
0.29726	-1.79154	0.973454	7.4
0.262878	-1.67903	1.87783	12.9
-0.210377	-0.644369	0.67115	6
0.176231	1.36622	1.79864	7.9
0.0752851	-0.0159702	1.48997	6.2

## Sheet: Fig4e
RelativeBrainSize.PGLSresiduals	PC1min	PC1max	Eggs.year
-0.0576259	-1.54363	1.87783	8
0.227553	-1.26366	1.40853	1.5
-0.156876	-1.74434	0.20786	8
0.435026	-1.35529	0.851656	3.1
-0.00681782	-1.30684	1.84925	11
-0.136362	-1.26366	0.936517	16.8709
-0.138188	-1.69988	0.390667	11
-0.219472	-1.47714	-0.33083	7.1
-0.259365	-1.21394	-0.125854	7.35
-0.102103	-1.79685	-0.387582	6
-0.231323	-1.24585	1.34075	11
-0.116288	-1.31122	1.34075	11
-0.181911	-1.7918	0.34989	8
-0.190899	-1.79685	-0.488441	12
0.112049	-1.74542	0.708222	8.175
0.198687	-1.67664	1.48972	8.16
0.187653	-1.30946	1.58628	8.55
0.393493	-1.80813	0.389245	3.5
0.357666	-1.64294	0.389245	6.95
0.335326	-1.25339	0.341146	10.545
0.375995	-1.7265	1.07802	6
0.472911	-1.39212	0.814148	4
0.239841	-1.28935	1.18057	8
0.318525	-1.725	0.877685	6
0.447914	-1.48174	0.877685	3.815
0.479935	-1.75443	1.54421	3.93
0.386922	-1.5234	0.258101	7.5
0.335047	-1.26366	1.27367	4
0.393882	-1.79685	1.76839	2.5
0.301294	-1.79154	0.684986	2.25
0.424889	-1.73473	-0.126684	5
0.448944	-1.23253	0.930229	4.25
0.492742	-1.39801	1.39024	2.5
0.420799	-1.79154	0.386856	2.9
0.454767	-1.80674	0.016357	4
-0.0281605	-1.33821	1.87783	8
0.403232	-1.7743	1.18313	5.7
0.472388	-1.79154	0.270868	4.8
-0.20636	-1.44139	0.426376	16
0.472113	-1.80037	0.785362	3.5
0.184513	-1.22584	0.539835	4.1
0.371431	-1.63187	1.36391	5
0.29726	-1.79154	0.973454	7.4
0.262878	-1.67903	1.87783	12.9

[truncated: 9 more sheets: Fig4f, Fig4g, Fig4h, Fig4i, Sup Fig1, Sup Fig3, Sup Fig4a, Sup Fig4b, Sup Fig4c]
